# Supplementary material for: A region-based gene association study combined with a leave-one-out sensitivity analysis identifies SMG1 as a pancreatic cancer susceptibility gene
Source: PLoS Genet. 2019 Aug 30;15(8):e1008344. doi: 10.1371/journal.pgen.1008344 (PMC6742418; doi:10.1371/journal.pgen.1008344)
Supplement: S1 Dataset — List of rare variants (MAF<1%) identified for gene association test with observed allele frequencies in cases and controls for discovery series. (XLSX) [file pgen.1008344.s001.xlsx]

## Sheet: chrall_fixed_1nosynsortedlowDNo
CHROM	POS	REF	ALT	QUAL	Gene	Func	CADD	WES MAF	WES MAF%	IMPACT MAF	IMPACT MAF%	Con MAF	Con MAF%	Total MAF%
chr1	2491306	G	A	218	TNFRSF14	nonsynonymous	0.03	1	0.00458716	5	0.00865052	18	0.00911854	0.00868936
chr1	3599694	G	A	222	TP73	nonsynonymous	12.9	0	0	0	0	2	0.00101317	0.000722022
chr1	3599724	G	T	222	TP73	nonsynonymous	23.3	0	0	0	0	1	0.000506586	0.000361011
chr1	3624258	C	T	222	TP73	nonsynonymous	26	0	0	0	0	1	0.000506586	0.000361011
chr1	3643785	G	A	225	TP73	nonsynonymous	23.1	0	0	1	0.0017301	0	0	0.000361011
chr1	3644322	G	A	225	TP73	nonsynonymous	15.58	1	0.00458716	1	0.0017301	1	0.000506586	0.00108303
chr1	3645911	T	G	2966.77	TP73	nonsynonymous	12.43	0	0	0	0	1	0.000506586	0.000361011
chr1	3647625	G	A	222	TP73	nonsynonymous	26.8	0	0	0	0	1	0.000506586	0.000361011
chr1	3649429	C	T	222	TP73	nonsynonymous	23.3	0	0	0	0	1	0.000506586	0.000361011
chr1	3649608	A	G	222	TP73	nonsynonymous	24.3	0	0	0	0	2	0.00101317	0.000722022
chr1	3649632	G	C	222	TP73	nonsynonymous	23.7	0	0	0	0	1	0.000506586	0.000361011
chr1	10132260	A	G	225	UBE4B	nonsynonymous	12.56	0	0	1	0.0017301	0	0	0.000361011
chr1	10163148	A	G	139	UBE4B	nonsynonymous	24.1	0	0	1	0.0017301	0	0	0.000361011
chr1	10165771	G	A	225	UBE4B	nonsynonymous	16.89	0	0	1	0.0017301	3	0.00151976	0.00144404
chr1	10166431	G	C	222	UBE4B	nonsynonymous	31	0	0	0	0	1	0.000506586	0.000361011
chr1	10166437	G	A	225	UBE4B	nonsynonymous	24.3	0	0	1	0.0017301	0	0	0.000361011
chr1	10166464	C	T	222	UBE4B	nonsynonymous	19.96	0	0	0	0	1	0.000506586	0.000361011
chr1	10166467	C	T	222	UBE4B	nonsynonymous	23.5	0	0	0	0	1	0.000506586	0.000361011
chr1	10166517	A	G	222	UBE4B	nonsynonymous	2.734	0	0	0	0	1	0.000506586	0.000361011
chr1	10177642	A	G	222	UBE4B	nonsynonymous	27.5	0	0	0	0	1	0.000506586	0.000361011
chr1	10190589	C	A	136	UBE4B	nonsynonymous	23.6	0	0	0	0	1	0.000506586	0.000361011
chr1	10190773	G	A	222	UBE4B	nonsynonymous	17.24	0	0	0	0	6	0.00303951	0.00216607
chr1	10195146	C	T	1401.77	UBE4B	nonsynonymous	23.2	0	0	0	0	2	0.00101317	0.000722022
chr1	10195163	A	G	222	UBE4B	nonsynonymous	8.782	0	0	0	0	1	0.000506586	0.000361011
chr1	10195185	A	G	225	UBE4B	nonsynonymous	0.002	2	0.00917431	2	0.00346021	4	0.00202634	0.00288809
chr1	10197217	T	G	225	UBE4B	nonsynonymous	26.7	0	0	1	0.0017301	0	0	0.000361011
chr1	10207084	T	A	222	UBE4B	nonsynonymous	22.9	0	0	0	0	2	0.00101317	0.000722022
chr1	10221309	A	T	222	UBE4B	nonsynonymous	22.3	0	0	0	0	1	0.000506586	0.000361011
chr1	10221326	G	T	222	UBE4B	nonsynonymous	21.7	0	0	0	0	1	0.000506586	0.000361011
chr1	10238777	A	G	225	UBE4B	nonsynonymous	17.53	0	0	1	0.0017301	0	0	0.000361011
chr1	10238808	T	C	222	UBE4B	nonsynonymous	21.3	0	0	0	0	2	0.00101317	0.000722022
chr1	10238864	G	T	151	UBE4B	nonsynonymous	31	1	0.00458716	0	0	0	0	0.000361011
chr1	10493958	C	G	222	APITD1	nonsynonymous	14.52	0	0	0	0	1	0.000506586	0.000361011
chr1	10494016	CAG	C	217	APITD1	frameshift	35	0	0	1	0.0017301	1	0.000506586	0.000722022
chr1	10494729	A	G	225	APITD1	nonsynonymous	29.6	0	0	1	0.0017301	0	0	0.000361011
chr1	10500409	C	T	225	APITD1	nonsynonymous	33	0	0	1	0.0017301	0	0	0.000361011
chr1	10500417	A	G	225	APITD1	nonsynonymous	22	0	0	1	0.0017301	1	0.000506586	0.000722022
chr1	10502454	G	A	222	APITD1	nonsynonymous	10.71	0	0	0	0	5	0.00253293	0.00180505
chr1	10511561	G	A	222	APITD1	nonsynonymous	26.9	0	0	0	0	2	0.00101317	0.000722022
chr1	10511596	C	T	191	APITD1	nonsynonymous	27.1	0	0	0	0	1	0.000506586	0.000361011
chr1	11728767	G	A	222	FBXO6	nonsynonymous	23.3	0	0	0	0	1	0.000506586	0.000361011
chr1	11728866	A	G	2362.77	FBXO6	nonsynonymous	0.001	0	0	0	0	3	0.00151976	0.00108303
chr1	11728920	G	C	225	FBXO6	nonsynonymous	24.3	0	0	1	0.0017301	5	0.00253293	0.00216607
chr1	11731365	G	A	225	FBXO6	nonsynonymous	2.316	0	0	1	0.0017301	2	0.00101317	0.00108303
chr1	11732050	C	T	225	FBXO6	nonsynonymous	9.726	0	0	1	0.0017301	2	0.00101317	0.00108303
chr1	11733702	G	C	222	FBXO6	nonsynonymous	27.5	0	0	0	0	1	0.000506586	0.000361011
chr1	11733846	C	A	225	FBXO6	nonsynonymous	0.001	2	0.00917431	6	0.0103806	10	0.00506586	0.00651702
chr1	11733860	G	T	5690.77	FBXO6	nonsynonymous	5.829	0	0	0	0	2	0.00101317	0.000722022
chr1	11733894	G	A	225	FBXO6	nonsynonymous	0.056	0	0	1	0.0017301	0	0	0.000361011
chr1	17354297	A	G	225	SDHB	nonsynonymous	14.04	1	0.00458716	6	0.0103806	14	0.0070922	0.00760319
chr1	23836478	A	C	1888.77	E2F2	nonsynonymous	28.2	0	0	0	0	3	0.00151976	0.00108303
chr1	23836598	G	T	24	E2F2	nonsynonymous	9.479	1	0.00458716	0	0	0	0	0.000361011
chr1	23842850	A	G	42	E2F2	nonsynonymous	1.176	0	0	1	0.0017301	0	0	0.000361011
chr1	23842860	C	T	241.77	E2F2	nonsynonymous	12.96	0	0	0	0	1	0.000506586	0.000361011
chr1	23842943	G	A	106	E2F2	nonsynonymous	5.705	1	0.00458716	1	0.0017301	0	0	0.000722022
chr1	23845566	G	A	225	E2F2	nonsynonymous	26.3	2	0.00917431	1	0.0017301	4	0.00202634	0.00252708
chr1	23847534	C	A	225	E2F2	nonsynonymous	3.721	0	0	2	0.00346021	1	0.000506586	0.00108303
chr1	23847537	G	A	225	E2F2	nonsynonymous	10.08	1	0.00458716	5	0.00865052	19	0.00962513	0.00905141
chr1	23848407	C	T	225	E2F2	nonsynonymous	35	0	0	1	0.0017301	0	0	0.000361011
chr1	23848467	T	A	222	E2F2	nonsynonymous	28.8	0	0	0	0	1	0.000506586	0.000361011
chr1	23857189	T	C	178	E2F2	nonsynonymous	10.35	0	0	1	0.0017301	3	0.00151976	0.00144404
chr1	23857249	C	G	182	E2F2	nonsynonymous	12.8	0	0	0	0	3	0.00151976	0.00108303
chr1	27023004	G	A	776.77	ARID1A	nonsynonymous	13.03	0	0	0	0	1	0.000506586	0.000361011
chr1	27023007	A	AGGC	1029.73	ARID1A	nonframeshift	12.2	0	0	0	0	1	0.000506586	0.000361011
chr1	27023140	T	TGGC	3002.73	ARID1A	nonframeshift	14.31	0	0	0	0	1	0.000506586	0.000361011
chr1	27023252	C	T	2802.77	ARID1A	nonsynonymous	12.19	0	0	0	0	2	0.00101317	0.000722022
chr1	27023327	C	A	196	ARID1A	nonsynonymous	10.67	0	0	0	0	2	0.00101317	0.000722022
chr1	27023376	TCGCCGCCGCCGC	TCGCCGCCGCCGCCGC	222	ARID1A	nonframeshift	12.72	0	0	0	0	1	0.000506586	0.000361011
chr1	27023388	C	CCGA	174	ARID1A	nonframeshift	12.72	0	0	0	0	1	0.000506586	0.000361011
chr1	27023402	C	T	90	ARID1A	nonsynonymous	8.348	0	0	1	0.0017301	0	0	0.000361011
chr1	27023634	C	T	169	ARID1A	nonsynonymous	5.383	0	0	1	0.0017301	0	0	0.000361011
chr1	27023673	C	T	222	ARID1A	nonsynonymous	19.5	0	0	0	0	1	0.000506586	0.000361011
chr1	27057854	A	G	222	ARID1A	nonsynonymous	9.243	0	0	0	0	1	0.000506586	0.000361011
chr1	27057949	C	A	222	ARID1A	nonsynonymous	10.61	0	0	0	0	1	0.000506586	0.000361011
chr1	27059243	A	T	2439.77	ARID1A	nonsynonymous	17.18	0	0	0	0	2	0.00101317	0.000722022
chr1	27087500	A	G	108	ARID1A	nonsynonymous	16.79	0	0	2	0.00346021	1	0.000506586	0.00108303
chr1	27087549	A	C	222	ARID1A	nonsynonymous	15.89	0	0	0	0	1	0.000506586	0.000361011
chr1	27089556	G	A	222	ARID1A	nonsynonymous	22.9	0	0	0	0	1	0.000506586	0.000361011
chr1	27089742	G	A	82	ARID1A	nonsynonymous	22.8	0	0	1	0.0017301	1	0.000506586	0.000722022
chr1	27099469	A	G	222	ARID1A	nonsynonymous	13.09	0	0	0	0	1	0.000506586	0.000361011
chr1	27101022	A	G	222	ARID1A	nonsynonymous	14.87	0	0	0	0	1	0.000506586	0.000361011
chr1	27101294	G	A	6036.77	ARID1A	nonsynonymous	19.94	0	0	0	0	2	0.00101317	0.000722022
chr1	27101546	G	T	21	ARID1A	nonsynonymous	21.1	1	0.00458716	0	0	0	0	0.000361011
chr1	27102188	A	G	225	ARID1A	nonsynonymous	18.23	0	0	2	0.00346021	11	0.00557244	0.00469314
chr1	27105692	T	C	222	ARID1A	nonsynonymous	12.2	0	0	0	0	1	0.000506586	0.000361011
chr1	27105725	A	G	2555.77	ARID1A	nonsynonymous	13.65	0	0	0	0	1	0.000506586	0.000361011
chr1	27105755	C	T	222	ARID1A	nonsynonymous	18.38	0	0	0	0	1	0.000506586	0.000361011
chr1	27105774	G	C	222	ARID1A	nonsynonymous	3.764	0	0	0	0	2	0.00101317	0.000722022
chr1	27106002	C	G	176	ARID1A	nonsynonymous	6.968	1	0.00458716	0	0	0	0	0.000361011
chr1	27106106	G	A	225	ARID1A	nonsynonymous	22.5	0	0	2	0.00346021	2	0.00101317	0.00144404
chr1	27106402	C	A	222	ARID1A	nonsynonymous	23.9	0	0	0	0	1	0.000506586	0.000361011
chr1	27106417	A	G	222	ARID1A	nonsynonymous	20.6	0	0	0	0	1	0.000506586	0.000361011
chr1	27106552	A	G	225	ARID1A	nonsynonymous	8.755	1	0.00458716	0	0	0	0	0.000361011
chr1	27107048	A	G	222	ARID1A	nonsynonymous	4.579	0	0	0	0	3	0.00151976	0.00108303
chr1	28218701	G	T	225	RPA2	nonsynonymous	10.57	0	0	1	0.0017301	0	0	0.000361011
chr1	28233546	T	C	222	RPA2	nonsynonymous	12.93	0	0	0	0	2	0.00101317	0.000722022
chr1	28233735	A	C	222	RPA2	nonsynonymous	22.6	0	0	0	0	1	0.000506586	0.000361011
chr1	28240648	C	T	128	RPA2	nonsynonymous	19.72	1	0.00458716	2	0.00346021	12	0.00607903	0.00543085
chr1	28240677	C	A	142	RPA2	nonsynonymous	23.6	0	0	1	0.0017301	0	0	0.000361011
chr1	28303813	T	G	222	EYA3	nonsynonymous	10.62	0	0	0	0	1	0.000506586	0.000361011
chr1	28303825	T	C	225	EYA3	nonsynonymous	3.097	0	0	1	0.0017301	2	0.00101317	0.00108303
chr1	28303840	G	A	225	EYA3	nonsynonymous	1.378	0	0	1	0.0017301	0	0	0.000361011
chr1	28303893	T	C	225	EYA3	nonsynonymous	3.004	0	0	1	0.0017301	6	0.00303951	0.00252708
chr1	28337475	G	C	160	EYA3	nonsynonymous	9.639	0	0	0	0	2	0.00101317	0.000722022
chr1	28339663	C	G	225	EYA3	nonsynonymous	15.59	0	0	1	0.0017301	0	0	0.000361011
chr1	28343702	T	C	222	EYA3	nonsynonymous	10.13	0	0	0	0	1	0.000506586	0.000361011
chr1	28362064	G	A	225	EYA3	nonsynonymous	25.2	0	0	1	0.0017301	0	0	0.000361011
chr1	33134600	G	A	202	RBBP4	nonsynonymous	20.3	0	0	0	0	1	0.000506586	0.000361011
chr1	33145280	G	A	222	RBBP4	nonsynonymous	18.52	0	0	0	0	2	0.00101317	0.000722022
chr1	35657879	C	G	1053.77	SFPQ	nonsynonymous	22.7	0	0	0	0	2	0.00101317	0.000722022
chr1	35657912	G	A	222	SFPQ	nonsynonymous	21.9	0	0	0	0	2	0.00101317	0.000722022
chr1	35658085	G	A	195	SFPQ	nonsynonymous	10.9	0	0	0	0	1	0.000506586	0.000361011
chr1	35658112	TGAGGAGG	TGAGG	222	SFPQ	nonframeshift	2.974	0	0	0	0	1	0.000506586	0.000361011
chr1	35658199	G	C	76	SFPQ	nonsynonymous	22.3	0	0	0	0	1	0.000506586	0.000361011
chr1	35658205	G	A	183	SFPQ	nonsynonymous	10.55	0	0	0	0	2	0.00101317	0.000722022
chr1	35658211	G	A	176	SFPQ	nonsynonymous	21.1	0	0	0	0	2	0.00101317	0.000722022
chr1	35658212	G	T	180	SFPQ	nonsynonymous	1.026	0	0	0	0	3	0.00151976	0.00108303
chr1	35658319	A	G	160	SFPQ	nonsynonymous	1.247	0	0	0	0	2	0.00101317	0.000722022
chr1	35658379	GGATGCGGCGGCGGCT	G	416.73	SFPQ	nonframeshift	21.9	0	0	0	0	1	0.000506586	0.000361011
chr1	35658396	ATGCGGTGGCGGCTGCTGCGG	ATGCGG	38.77	SFPQ	nonframeshift	12.86	0	0	0	0	1	0.000506586	0.000361011
chr1	35658417	CGGTGGCTGCTGCGGT	C	490.73	SFPQ	nonframeshift	13.73	0	0	0	0	1	0.000506586	0.000361011
chr1	35658628	C	T	1316.77	SFPQ	nonsynonymous	23	0	0	0	0	1	0.000506586	0.000361011
chr1	36202965	G	A	225	CLSPN	nonsynonymous	21.5	1	0.00458716	0	0	1	0.000506586	0.000722022
chr1	36203004	A	G	222	CLSPN	nonsynonymous	2.404	0	0	0	0	2	0.00101317	0.000722022
chr1	36203016	C	T	225	CLSPN	nonsynonymous	11.41	1	0.00458716	3	0.00519031	12	0.00607903	0.0057929
chr1	36208757	T	G	222	CLSPN	nonsynonymous	14.65	0	0	0	0	4	0.00202634	0.00144404
chr1	36209106	ATTC	A	76.5	CLSPN	nonframeshift	14.9	0	0	1	0.0017301	0	0	0.000361011
chr1	36209107	TTCCTCCTCCTC	TTCCTCCTC	217	CLSPN	nonframeshift	14.35	0	0	1	0.0017301	0	0	0.000361011
chr1	36212505	C	T	222	CLSPN	nonsynonymous	34	0	0	0	0	1	0.000506586	0.000361011
chr1	36212547	G	T	225	CLSPN	nonsynonymous	4.79	1	0.00458716	3	0.00519031	11	0.00557244	0.00543085
chr1	36212555	G	T	225	CLSPN	nonsynonymous	22.3	0	0	1	0.0017301	1	0.000506586	0.000722022
chr1	36214050	A	G	222	CLSPN	nonsynonymous	26.9	0	0	0	0	1	0.000506586	0.000361011
chr1	36214130	A	C	1160.77	CLSPN	nonsynonymous	27.1	0	0	0	0	2	0.00101317	0.000722022
chr1	36216977	TTCCTCCTCCTC	TTCCTCCTC	217	CLSPN	nonframeshift	17.55	0	0	2	0.00346021	0	0	0.000722022
chr1	36217053	C	T	222	CLSPN	nonsynonymous	32	0	0	0	0	1	0.000506586	0.000361011
chr1	36226120	C	A	225	CLSPN	nonsynonymous	19.88	0	0	1	0.0017301	2	0.00101317	0.00108303
chr1	36226212	T	C	3546.77	CLSPN	nonsynonymous	0.001	0	0	0	0	1	0.000506586	0.000361011
chr1	36226386	G	A	222	CLSPN	nonsynonymous	4.544	0	0	0	0	1	0.000506586	0.000361011
chr1	36227611	G	A	4066.77	CLSPN	nonsynonymous	34	0	0	0	0	1	0.000506586	0.000361011
chr1	36227664	T	C	222	CLSPN	nonsynonymous	23.6	0	0	0	0	2	0.00101317	0.000722022
chr1	36229986	T	C	222	CLSPN	nonsynonymous	0.001	0	0	0	0	1	0.000506586	0.000361011
chr1	36230196	C	T	225	CLSPN	nonsynonymous	25.6	0	0	1	0.0017301	2	0.00101317	0.00108303
chr1	36230256	T	C	225	CLSPN	nonsynonymous	22.5	1	0.00458716	0	0	0	0	0.000361011
chr1	36230258	T	G	222	CLSPN	nonsynonymous	22.9	0	0	0	0	3	0.00151976	0.00108303
chr1	36230819	C	G	2793.77	CLSPN	nonsynonymous	26.4	0	0	0	0	1	0.000506586	0.000361011
chr1	36230866	T	C	222	CLSPN	nonsynonymous	23.1	0	0	0	0	1	0.000506586	0.000361011
chr1	36230911	T	C	225	CLSPN	nonsynonymous	0.001	0	0	1	0.0017301	0	0	0.000361011
chr1	36235452	G	A	216	CLSPN	nonsynonymous	23.2	1	0.00458716	1	0.0017301	3	0.00151976	0.00180505
chr1	36235458	A	G	517.77	CLSPN	nonsynonymous	14.43	0	0	0	0	2	0.00101317	0.000722022
chr1	36235464	C	G	222	CLSPN	nonsynonymous	11.33	0	0	0	0	1	0.000506586	0.000361011
chr1	36752687	A	G	225	THRAP3	nonsynonymous	0.001	0	0	5	0.00865052	11	0.00557244	0.0057929
chr1	45267319	G	A	222	PLK3	nonsynonymous	34	0	0	0	0	1	0.000506586	0.000361011
chr1	45267346	G	T	87	PLK3	nonsynonymous	33	0	0	1	0.0017301	1	0.000506586	0.000722022
chr1	45267346	G	C	87	PLK3	nonsynonymous	33	0	0	1	0.0017301	0	0	0.000361011
chr1	45267396	G	A	51	PLK3	nonsynonymous	24.1	0	0	1	0.0017301	0	0	0.000361011
chr1	45267589	C	T	715.77	PLK3	nonsynonymous	20.4	0	0	0	0	1	0.000506586	0.000361011
chr1	45268490	G	A	217	PLK3	nonsynonymous	20.2	0	0	0	0	1	0.000506586	0.000361011
chr1	45268689	G	A	222	PLK3	nonsynonymous	9.823	0	0	0	0	1	0.000506586	0.000361011
chr1	45268776	G	A	169	PLK3	nonsynonymous	16.91	1	0.00458716	0	0	0	0	0.000361011
chr1	45269040	G	A	225	PLK3	nonsynonymous	19.66	0	0	1	0.0017301	0	0	0.000361011
chr1	45269359	C	T	222	PLK3	nonsynonymous	11.62	0	0	0	0	1	0.000506586	0.000361011
chr1	45269637	T	C	186.77	PLK3	nonsynonymous	14.88	0	0	0	0	1	0.000506586	0.000361011
chr1	45269669	C	T	228	PLK3	nonsynonymous	26.4	0	0	0	0	4	0.00202634	0.00144404
chr1	45269670	G	C	225	PLK3	nonsynonymous	23.2	0	0	1	0.0017301	0	0	0.000361011
chr1	45269876	G	T	225	PLK3	nonsynonymous	22.9	0	0	1	0.0017301	0	0	0.000361011
chr1	45270025	G	C	222	PLK3	nonsynonymous	11.87	0	0	0	0	1	0.000506586	0.000361011
chr1	45270378	T	C	222	PLK3	nonsynonymous	23.8	0	0	0	0	1	0.000506586	0.000361011
chr1	45271238	G	A	225	PLK3	nonsynonymous	34	0	0	1	0.0017301	1	0.000506586	0.000722022
chr1	45271250	C	T	222	PLK3	nonsynonymous	28.8	0	0	0	0	2	0.00101317	0.000722022
chr1	45271261	T	C	225	PLK3	nonsynonymous	16.85	0	0	1	0.0017301	0	0	0.000361011
chr1	45795027	C	T	225	MUTYH	nonsynonymous	9.326	0	0	2	0.00346021	0	0	0.000722022
chr1	45795043	G	T	222	MUTYH	nonsynonymous	24.2	0	0	0	0	8	0.00405269	0.00288809
chr1	45797138	C	T	222	MUTYH	nonsynonymous	13.54	0	0	0	0	1	0.000506586	0.000361011
chr1	45797139	G	A	109	MUTYH	nonsynonymous	22.9	1	0.00458716	0	0	7	0.0035461	0.00288809
chr1	45797157	G	T	153	MUTYH	nonsynonymous	21.6	0	0	4	0.00692042	3	0.00151976	0.00252708
chr1	45797175	G	A	195	MUTYH	stopgain	28.1	0	0	1	0.0017301	0	0	0.000361011
chr1	45797228	C	T	212	MUTYH	nonsynonymous	29.4	0	0	2	0.00346021	7	0.0035461	0.0032491
chr1	45797371	AG	A	1816.73	MUTYH	frameshift	24.4	0	0	0	0	1	0.000506586	0.000361011
chr1	45797401	G	A	222	MUTYH	nonsynonymous	21.1	0	0	0	0	1	0.000506586	0.000361011
chr1	45797482	G	A	222	MUTYH	nonsynonymous	11.96	0	0	0	0	1	0.000506586	0.000361011
chr1	45797839	C	T	225	MUTYH	nonsynonymous	5.254	0	0	1	0.0017301	0	0	0.000361011
chr1	45798117	C	T	225	MUTYH	nonsynonymous	33	2	0.00917431	0	0	0	0	0.000722022
chr1	45798151	C	T	118	MUTYH	nonsynonymous	24.1	0	0	1	0.0017301	0	0	0.000361011
chr1	45798260	T	C	222	MUTYH	nonsynonymous	24.8	0	0	0	0	1	0.000506586	0.000361011
chr1	45798269	T	C	225	MUTYH	nonsynonymous	21.6	1	0.00458716	1	0.0017301	3	0.00151976	0.00180505
chr1	45798463	C	T	225	MUTYH	nonsynonymous	26.9	1	0.00458716	0	0	0	0	0.000361011
chr1	45798475	T	C	225	MUTYH	nonsynonymous	24.7	2	0.00917431	0	0	5	0.00253293	0.00252708
chr1	45798627	C	T	225	MUTYH	stopgain	37	0	0	1	0.0017301	0	0	0.000361011
chr1	45798808	C	G	222	MUTYH	nonsynonymous	24.9	0	0	0	0	1	0.000506586	0.000361011
chr1	45798968	C	T	222	MUTYH	nonsynonymous	33	0	0	0	0	1	0.000506586	0.000361011
chr1	45799086	C	T	225	MUTYH	nonsynonymous	0.057	0	0	1	0.0017301	1	0.000506586	0.000722022
chr1	45799143	C	T	222	MUTYH	nonsynonymous	24.3	0	0	0	0	1	0.000506586	0.000361011
chr1	45799189	A	G	225	MUTYH	nonsynonymous	27.5	1	0.00458716	0	0	0	0	0.000361011
chr1	45800146	C	T	225	MUTYH	nonsynonymous	14.23	0	0	2	0.00346021	2	0.00101317	0.00144404
chr1	45800167	G	A	225	MUTYH	nonsynonymous	16.72	0	0	2	0.00346021	2	0.00101317	0.00144404
chr1	45800182	G	A	222	MUTYH	nonsynonymous	17.16	0	0	0	0	1	0.000506586	0.000361011
chr1	46714242	A	G	225	RAD54L	nonsynonymous	9.743	0	0	4	0.00692042	15	0.00759878	0.00687907
chr1	46725683	C	T	222	RAD54L	nonsynonymous	35	0	0	0	0	1	0.000506586	0.000361011
chr1	46726222	T	G	222	RAD54L	nonsynonymous	17.67	0	0	0	0	2	0.00101317	0.000722022
chr1	46726237	T	C	222	RAD54L	nonsynonymous	26.2	0	0	0	0	1	0.000506586	0.000361011
chr1	46726525	C	T	225	RAD54L	nonsynonymous	34	2	0.00917431	5	0.00865052	9	0.00455927	0.0057929
chr1	46726628	G	A	199	RAD54L	nonsynonymous	28.2	0	0	0	0	1	0.000506586	0.000361011
chr1	46727032	G	A	222	RAD54L	nonsynonymous	7.415	0	0	0	0	1	0.000506586	0.000361011
chr1	46736340	A	G	225	RAD54L	nonsynonymous	15.79	0	0	1	0.0017301	0	0	0.000361011
chr1	46738191	T	C	3475.77	RAD54L	nonsynonymous	21.5	0	0	0	0	2	0.00101317	0.000722022
chr1	46738212	G	C	222	RAD54L	nonsynonymous	21.9	0	0	0	0	2	0.00101317	0.000722022
chr1	46738427	G	C	222	RAD54L	nonsynonymous	18.46	0	0	0	0	2	0.00101317	0.000722022
chr1	46739067	T	A	225	RAD54L	nonsynonymous	13.91	0	0	1	0.0017301	0	0	0.000361011
chr1	46739111	C	T	225	RAD54L	nonsynonymous	21.7	0	0	1	0.0017301	0	0	0.000361011
chr1	46739296	G	C	182	RAD54L	nonsynonymous	26	0	0	1	0.0017301	2	0.00101317	0.00108303
chr1	46739329	T	C	2472.77	RAD54L	nonsynonymous	15.38	0	0	0	0	1	0.000506586	0.000361011
chr1	46739823	C	T	222	RAD54L	nonsynonymous	33	0	0	0	0	1	0.000506586	0.000361011
chr1	46739871	C	T	222	RAD54L	nonsynonymous	35	0	0	0	0	1	0.000506586	0.000361011
chr1	46740268	T	C	5200.77	RAD54L	nonsynonymous	27.4	0	0	0	0	1	0.000506586	0.000361011
chr1	46740279	C	T	222	RAD54L	nonsynonymous	35	0	0	0	0	2	0.00101317	0.000722022
chr1	46740364	CTT	CTTT	217	RAD54L	frameshift	35	0	0	1	0.0017301	0	0	0.000361011
chr1	46740378	C	T	222	RAD54L	nonsynonymous	35	0	0	0	0	1	0.000506586	0.000361011
chr1	46740379	G	A	222	RAD54L	nonsynonymous	35	0	0	0	0	2	0.00101317	0.000722022
chr1	46740382	T	C	222	RAD54L	nonsynonymous	31	0	0	0	0	1	0.000506586	0.000361011
chr1	46743589	C	G	222	RAD54L	nonsynonymous	26.7	0	0	0	0	1	0.000506586	0.000361011
chr1	46743782	G	A	3354.77	RAD54L	nonsynonymous	17.53	0	0	0	0	1	0.000506586	0.000361011
chr1	46743923	G	A	153	RAD54L	nonsynonymous	17.38	1	0.00458716	1	0.0017301	4	0.00202634	0.00216607
chr1	59247853	G	T	3621.77	JUN	nonsynonymous	29.9	0	0	0	0	1	0.000506586	0.000361011
chr1	59248085	G	C	2642.77	JUN	nonsynonymous	14.93	0	0	0	0	2	0.00101317	0.000722022
chr1	59248123	GGCTGCTGCTGCTGCTG	GGCTGCTGCTGCTGCTGCTG	217	JUN	nonframeshift	11.33	1	0.00458716	0	0	0	0	0.000361011
chr1	59248123	GGCTGCTGCTGCTGCTG	GGCTGCTGCTGCTG	217	JUN	nonframeshift	13.29	0	0	0	0	1	0.000506586	0.000361011
chr1	59248670	G	C	157	JUN	nonsynonymous	0.029	1	0.00458716	0	0	0	0	0.000361011
chr1	62905542	C	T	225	USP1	nonsynonymous	exonic	0	0	3	0.00519031	0	0	0.00108303
chr1	62908939	A	G	222	USP1	nonsynonymous	exonic	0	0	0	0	1	0.000506586	0.000361011
chr1	62910509	AAAGAAGAAG	AAAGAAG	222	USP1	nonframeshift	exonic	0	0	0	0	3	0.00151976	0.00108303
chr1	62910783	T	C	222	USP1	nonsynonymous	exonic	0	0	0	0	1	0.000506586	0.000361011
chr1	62910834	C	T	225	USP1	nonsynonymous	exonic	1	0.00458716	0	0	0	0	0.000361011
chr1	62910836	A	G	228	USP1	nonsynonymous	exonic	0	0	0	0	4	0.00202634	0.00144404
chr1	62910845	C	A	215	USP1	nonsynonymous	exonic	0	0	0	0	2	0.00101317	0.000722022
chr1	62910887	A	G	143	USP1	nonsynonymous	exonic	1	0.00458716	0	0	0	0	0.000361011
chr1	62910943	C	G	225	USP1	nonsynonymous	exonic	0	0	1	0.0017301	0	0	0.000361011
chr1	62910957	G	C	225	USP1	nonsynonymous	exonic	0	0	2	0.00346021	5	0.00253293	0.00252708
chr1	62910981	A	T	222	USP1	nonsynonymous	exonic	0	0	0	0	1	0.000506586	0.000361011
chr1	62913126	A	G	225	USP1	nonsynonymous	exonic	0	0	1	0.0017301	0	0	0.000361011
chr1	62915972	C	G	225	USP1	nonsynonymous	exonic	0	0	1	0.0017301	0	0	0.000361011
chr1	62916273	A	C	222	USP1	nonsynonymous	exonic	0	0	0	0	2	0.00101317	0.000722022
chr1	62916282	T	C	225	USP1	nonsynonymous	exonic	3	0.0137615	0	0	0	0	0.00108303
chr1	62916290	A	G	225	USP1	nonsynonymous	exonic	0	0	6	0.0103806	4	0.00202634	0.00361011
chr1	62916503	G	A	225	USP1	nonsynonymous	exonic	0	0	1	0.0017301	0	0	0.000361011
chr1	62916575	A	G	217	USP1	nonsynonymous	exonic	0	0	0	0	1	0.000506586	0.000361011
chr1	65300256	G	A	222	JAK1	nonsynonymous	20.7	0	0	0	0	1	0.000506586	0.000361011
chr1	65304261	T	C	222	JAK1	nonsynonymous	20.4	0	0	0	0	1	0.000506586	0.000361011
chr1	65307190	T	C	225	JAK1	nonsynonymous	10.04	1	0.00458716	0	0	1	0.000506586	0.000722022
chr1	65307242	A	G	1068.77	JAK1	nonsynonymous	25	0	0	0	0	2	0.00101317	0.000722022
chr1	65312368	C	T	225	JAK1	nonsynonymous	33	0	0	1	0.0017301	1	0.000506586	0.000722022
chr1	65313321	T	C	1203.77	JAK1	nonsynonymous	27.1	0	0	0	0	1	0.000506586	0.000361011
chr1	65321324	G	A	1951.77	JAK1	nonsynonymous	25.3	0	0	0	0	2	0.00101317	0.000722022
chr1	65323407	C	T	222	JAK1	nonsynonymous	33	0	0	0	0	2	0.00101317	0.000722022
chr1	65323448	A	T	222	JAK1	nonsynonymous	27.3	0	0	1	0.0017301	0	0	0.000361011
chr1	65330499	T	C	2650.77	JAK1	nonsynonymous	18.91	0	0	0	0	3	0.00151976	0.00108303
chr1	65332765	G	C	2351.77	JAK1	nonsynonymous	10.42	0	0	0	0	2	0.00101317	0.000722022
chr1	65348981	T	C	225	JAK1	nonsynonymous	10.35	0	0	1	0.0017301	1	0.000506586	0.000722022
chr1	68152245	C	A	3416.77	GADD45A	nonsynonymous	24	0	0	0	0	1	0.000506586	0.000361011
chr1	76262696	C	A	47	MSH4	nonsynonymous	6.518	0	0	1	0.0017301	0	0	0.000361011
chr1	76262736	A	C	222	MSH4	nonsynonymous	0.024	0	0	0	0	2	0.00101317	0.000722022
chr1	76262773	C	A	222	MSH4	nonsynonymous	7.464	0	0	0	0	1	0.000506586	0.000361011
chr1	76262781	G	C	222	MSH4	nonsynonymous	0.21	0	0	0	0	1	0.000506586	0.000361011
chr1	76269439	G	A	225	MSH4	nonsynonymous	4.258	0	0	5	0.00865052	12	0.00607903	0.00615496
chr1	76269454	A	G	222	MSH4	nonsynonymous	0.002	0	0	0	0	1	0.000506586	0.000361011
chr1	76269500	G	A	225	MSH4	nonsynonymous	19.99	1	0.00458716	0	0	0	0	0.000361011
chr1	76272681	C	T	222	MSH4	nonsynonymous	11.65	0	0	0	0	1	0.000506586	0.000361011
chr1	76288153	G	A	222	MSH4	nonsynonymous	34	0	0	0	0	2	0.00101317	0.000722022
chr1	76288167	A	G	159	MSH4	nonsynonymous	25	0	0	0	0	2	0.00101317	0.000722022
chr1	76343949	G	T	225	MSH4	stopgain	46	0	0	1	0.0017301	0	0	0.000361011
chr1	76345738	T	G	222	MSH4	nonsynonymous	15.62	0	0	0	0	1	0.000506586	0.000361011
chr1	76345823	A	G	225	MSH4	nonsynonymous	28.6	4	0.0183486	6	0.0103806	10	0.00506586	0.00724113
chr1	76355001	A	G	222	MSH4	nonsynonymous	19.09	0	0	0	0	2	0.00101317	0.000722022
chr1	76356381	A	G	212	MSH4	nonsynonymous	8.706	0	0	0	0	1	0.000506586	0.000361011
chr1	76363680	A	G	222	MSH4	nonsynonymous	22.7	0	0	0	0	1	0.000506586	0.000361011
chr1	76363756	G	C	225	MSH4	nonsynonymous	17.23	3	0.0137615	7	0.0121107	11	0.00557244	0.00760319
chr1	85733372	TTCCT	TT	222	BCL10	nonframeshift	18.35	0	0	0	0	1	0.000506586	0.000361011
chr1	85733527	G	A	5445.77	BCL10	nonsynonymous	26.1	0	0	0	0	1	0.000506586	0.000361011
chr1	85736358	G	C	225	BCL10	nonsynonymous	6.626	0	0	1	0.0017301	1	0.000506586	0.000722022
chr1	107599482	G	A	225	PRMT6	nonsynonymous	9.375	0	0	1	0.0017301	0	0	0.000361011
chr1	107599653	C	T	222	PRMT6	nonsynonymous	22.2	0	0	0	0	2	0.00101317	0.000722022
chr1	107600002	T	C	222	PRMT6	nonsynonymous	26.3	0	0	0	0	1	0.000506586	0.000361011
chr1	107600118	G	A	161	PRMT6	nonsynonymous	16.99	0	0	1	0.0017301	0	0	0.000361011
chr1	107600190	A	C	222	PRMT6	nonsynonymous	1.115	0	0	0	0	2	0.00101317	0.000722022
chr1	107600299	C	T	225	PRMT6	nonsynonymous	22.2	0	0	1	0.0017301	0	0	0.000361011
chr1	107600427	CAGGAGGAG	CAGGAG	217	PRMT6	nonframeshift	12.78	0	0	3	0.00519031	3	0.00151976	0.00216607
chr1	107600431	AGG	A	57.5	PRMT6	frameshift	34	0	0	1	0.0017301	0	0	0.000361011
chr1	114450690	A	G	222	DCLRE1B	nonsynonymous	11	0	0	0	0	1	0.000506586	0.000361011
chr1	114453872	T	A	1998.77	DCLRE1B	nonsynonymous	24.8	0	0	0	0	1	0.000506586	0.000361011
chr1	114454061	C	T	225	DCLRE1B	nonsynonymous	14.16	2	0.00917431	1	0.0017301	7	0.0035461	0.00361011
chr1	114454310	G	A	225	DCLRE1B	nonsynonymous	10.84	1	0.00458716	0	0	0	0	0.000361011
chr1	114454398	G	A	225	DCLRE1B	nonsynonymous	2.515	0	0	1	0.0017301	0	0	0.000361011
chr1	114454559	GAGGAAATT	G	32.17	DCLRE1B	frameshift	28.7	0	0	0	0	1	0.000506586	0.000361011
chr1	114454598	G	A	225	DCLRE1B	nonsynonymous	10.13	0	0	2	0.00346021	0	0	0.000722022
chr1	114454742	A	T	225	DCLRE1B	nonsynonymous	23.3	0	0	2	0.00346021	4	0.00202634	0.00216607
chr1	146724322	G	A	3611.77	CHD1L	nonsynonymous	19.58	0	0	0	0	1	0.000506586	0.000361011
chr1	146727468	ATTT	ATT	194	CHD1L	frameshift	29.3	0	0	0	0	3	0.00151976	0.00108303
chr1	146727553	C	T	225	CHD1L	nonsynonymous	12.93	1	0.00458716	1	0.0017301	0	0	0.000722022
chr1	146737614	C	T	225	CHD1L	stopgain	38	0	0	1	0.0017301	0	0	0.000361011
chr1	146739157	A	T	222	CHD1L	nonsynonymous	24.2	0	0	0	0	1	0.000506586	0.000361011
chr1	146742591	A	G	225	CHD1L	splicing	25.1	1	0.00458716	0	0	0	0	0.000361011
chr1	146742600	C	T	222	CHD1L	nonsynonymous	34	0	0	0	0	1	0.000506586	0.000361011
chr1	146742601	G	A	2462.77	CHD1L	nonsynonymous	33	0	0	0	0	2	0.00101317	0.000722022
chr1	146743859	CTGTG	CTG	217	CHD1L	frameshift	35	0	0	1	0.0017301	0	0	0.000361011
chr1	146747766	A	G	225	CHD1L	splicing	23.4	0	0	1	0.0017301	2	0.00101317	0.00108303
chr1	146747797	G	A	222	CHD1L	nonsynonymous	19.9	0	0	0	0	2	0.00101317	0.000722022
chr1	146751757	T	C	225	CHD1L	nonsynonymous	22.6	0	0	1	0.0017301	0	0	0.000361011
chr1	146756047	G	A	222	CHD1L	nonsynonymous	32	0	0	0	0	2	0.00101317	0.000722022
chr1	146756048	G	A	225	CHD1L	nonsynonymous	31	1	0.00458716	0	0	0	0	0.000361011
chr1	146757092	A	C	225	CHD1L	nonsynonymous	8.491	0	0	2	0.00346021	5	0.00253293	0.00252708
chr1	146757155	A	G	225	CHD1L	nonsynonymous	3.231	0	0	1	0.0017301	0	0	0.000361011
chr1	146758054	G	A	225	CHD1L	nonsynonymous	15.9	0	0	4	0.00692042	2	0.00101317	0.00216607
chr1	146758114	G	A	2662.77	CHD1L	nonsynonymous	9.481	0	0	0	0	1	0.000506586	0.000361011
chr1	146758117	A	C	222	CHD1L	nonsynonymous	12.38	0	0	0	0	1	0.000506586	0.000361011
chr1	146758132	C	A	200	CHD1L	nonsynonymous	25.8	1	0.00458716	0	0	0	0	0.000361011
chr1	146758135	C	A	1622.77	CHD1L	nonsynonymous	33	0	0	0	0	2	0.00101317	0.000722022
chr1	146759387	A	G	225	CHD1L	nonsynonymous	12.49	0	0	1	0.0017301	2	0.00101317	0.00108303
chr1	146763171	T	A	225	CHD1L	nonsynonymous	21.4	0	0	2	0.00346021	4	0.00202634	0.00216607
chr1	146763205	A	G	222	CHD1L	nonsynonymous	22.8	0	0	0	0	2	0.00101317	0.000722022
chr1	146765322	C	T	222	CHD1L	nonsynonymous	24.1	0	0	0	0	1	0.000506586	0.000361011
chr1	146765358	C	G	879.77	CHD1L	nonsynonymous	29	0	0	0	0	2	0.00101317	0.000722022
chr1	146765361	G	A	222	CHD1L	nonsynonymous	24.4	0	0	0	0	2	0.00101317	0.000722022
chr1	146765371	TGAAGAAGA	TGAAGA	222	CHD1L	nonframeshift	15.16	0	0	0	0	1	0.000506586	0.000361011
chr1	146765379	A	G	225	CHD1L	nonsynonymous	14.34	2	0.00917431	1	0.0017301	12	0.00607903	0.00543085
chr1	153701130	A	G	989.77	INTS3	nonsynonymous	23.7	0	0	0	0	1	0.000506586	0.000361011
chr1	153701138	GCAGCAGCAGCAGCTGCTTC	GC	120	INTS3	nonframeshift	22.2	0	0	1	0.0017301	0	0	0.000361011
chr1	153701201	C	T	142	INTS3	nonsynonymous	22.5	0	0	1	0.0017301	0	0	0.000361011
chr1	153713191	A	G	1198.77	INTS3	nonsynonymous	23.6	0	0	0	0	3	0.00151976	0.00108303
chr1	153719498	G	C	225	INTS3	nonsynonymous	21.5	0	0	1	0.0017301	0	0	0.000361011
chr1	153733358	C	G	225	INTS3	nonsynonymous	26.1	1	0.00458716	0	0	1	0.000506586	0.000722022
chr1	153734121	GTTCT	GTTCTTCT	217	INTS3	nonframeshift	19.5	0	0	1	0.0017301	0	0	0.000361011
chr1	153734123	TCTGC	TCTGCTGC	217	INTS3	nonframeshift	18.48	0	0	2	0.00346021	7	0.0035461	0.0032491
chr1	153734146	G	A	225	INTS3	nonsynonymous	21.3	0	0	1	0.0017301	0	0	0.000361011
chr1	153735247	G	T	222	INTS3	nonsynonymous	13.81	0	0	0	0	1	0.000506586	0.000361011
chr1	153742686	A	G	225	INTS3	nonsynonymous	22.7	1	0.00458716	0	0	0	0	0.000361011
chr1	153742737	A	G	222	INTS3	nonsynonymous	18.26	0	0	0	0	2	0.00101317	0.000722022
chr1	153744851	C	A	225	INTS3	nonsynonymous	24.6	0	0	1	0.0017301	0	0	0.000361011
chr1	158984708	GAAA	GAA	168	IFI16	frameshift	14.6	0	0	0	0	1	0.000506586	0.000361011
chr1	158985673	G	A	225	IFI16	nonsynonymous	8.695	2	0.00917431	2	0.00346021	18	0.00911854	0.00796524
chr1	158985706	G	A	225	IFI16	nonsynonymous	0.002	0	0	1	0.0017301	12	0.00607903	0.00469314
chr1	158986429	T	G	222	IFI16	nonsynonymous	0.015	0	0	0	0	2	0.00101317	0.000722022
chr1	158986435	G	A	225	IFI16	nonsynonymous	0.001	0	0	1	0.0017301	0	0	0.000361011
chr1	158986453	C	T	222	IFI16	nonsynonymous	10.17	0	0	0	0	1	0.000506586	0.000361011
chr1	158988092	A	G	225	IFI16	nonsynonymous	8.267	0	0	1	0.0017301	0	0	0.000361011
chr1	158988294	A	T	222	IFI16	nonsynonymous	0.122	0	0	0	0	1	0.000506586	0.000361011
chr1	158988302	C	T	222	IFI16	nonsynonymous	11.01	0	0	0	0	1	0.000506586	0.000361011
chr1	158988319	C	T	225	IFI16	nonsynonymous	0.331	1	0.00458716	5	0.00865052	15	0.00759878	0.00760319
chr1	158988329	C	T	185	IFI16	nonsynonymous	0.001	0	0	0	0	3	0.00151976	0.00108303
chr1	158988413	T	C	161	IFI16	nonsynonymous	9.677	0	0	0	0	2	0.00101317	0.000722022
chr1	158990260	C	T	1445.77	IFI16	stopgain	35	0	0	0	0	3	0.00151976	0.00108303
chr1	159002410	A	G	225	IFI16	nonsynonymous	7.7	0	0	1	0.0017301	0	0	0.000361011
chr1	159015250	C	T	225	IFI16	nonsynonymous	12	1	0.00458716	3	0.00519031	12	0.00607903	0.0057929
chr1	159019322	C	G	225	IFI16	nonsynonymous	2.441	0	0	1	0.0017301	0	0	0.000361011
chr1	159021638	G	A	225	IFI16	nonsynonymous	0.287	0	0	1	0.0017301	0	0	0.000361011
chr1	159021699	A	G	225	IFI16	nonsynonymous	13.94	0	0	1	0.0017301	0	0	0.000361011
chr1	159021719	A	G	225	IFI16	nonsynonymous	0.007	0	0	1	0.0017301	0	0	0.000361011
chr1	159021739	C	G	158	IFI16	nonsynonymous	0.002	1	0.00458716	0	0	0	0	0.000361011
chr1	159021781	G	T	225	IFI16	stopgain	36	0	0	1	0.0017301	0	0	0.000361011
chr1	159021815	T	G	225	IFI16	nonsynonymous	0.003	0	0	1	0.0017301	0	0	0.000361011
chr1	159021839	G	A	225	IFI16	nonsynonymous	0.001	0	0	2	0.00346021	9	0.00455927	0.00397112
chr1	159021871	G	A	222	IFI16	nonsynonymous	14.4	0	0	0	0	1	0.000506586	0.000361011
chr1	159023396	G	C	222	IFI16	nonsynonymous	23.9	0	0	0	0	2	0.00101317	0.000722022
chr1	159023414	A	C	225	IFI16	nonsynonymous	4.55	0	0	1	0.0017301	0	0	0.000361011
chr1	161332307	G	C	166	SDHC	nonsynonymous	2.96	2	0.00917431	5	0.00865052	8	0.00405269	0.00543085
chr1	175958570	A	C	222	RFWD2	nonsynonymous	29.5	0	0	0	0	1	0.000506586	0.000361011
chr1	175958571	T	C	222	RFWD2	nonsynonymous	15.17	0	0	0	0	1	0.000506586	0.000361011
chr1	176012946	C	A	225	RFWD2	nonsynonymous	31	1	0.00458716	1	0.0017301	0	0	0.000722022
chr1	176050414	C	T	225	RFWD2	nonsynonymous	25.2	1	0.00458716	1	0.0017301	0	0	0.000722022
chr1	176104219	T	C	686.77	RFWD2	nonsynonymous	12.09	0	0	0	0	4	0.00202634	0.00144404
chr1	176105631	C	G	222	RFWD2	nonsynonymous	21.2	0	0	0	0	3	0.00151976	0.00108303
chr1	176118187	C	G	222	RFWD2	nonsynonymous	23	0	0	0	0	1	0.000506586	0.000361011
chr1	176118188	T	C	222	RFWD2	nonsynonymous	18.74	0	0	0	0	1	0.000506586	0.000361011
chr1	176175801	C	G	222	RFWD2	nonsynonymous	15.83	0	0	0	0	1	0.000506586	0.000361011
chr1	176175925	G	A	403.77	RFWD2	nonsynonymous	14.76	0	0	0	0	3	0.00151976	0.00108303
chr1	176176056	G	A	223	RFWD2	nonsynonymous	23.4	1	0.00458716	0	0	0	0	0.000361011
chr1	176176089	G	C	143.77	RFWD2	nonsynonymous	25	0	0	0	0	1	0.000506586	0.000361011
chr1	193205402	G	A	3525.77	CDC73	nonsynonymous	34	0	0	0	0	1	0.000506586	0.000361011
chr1	198725059	G	A	225	PTPRC	nonsynonymous	0.003	3	0.0137615	3	0.00519031	8	0.00405269	0.00506879
chr1	203276471	C	A	222	BTG2	nonsynonymous	1.363	0	0	0	0	2	0.00101317	0.000722022
chr1	203276546	G	A	225	BTG2	nonsynonymous	3.336	0	0	1	0.0017301	4	0.00202634	0.00180505
chr1	203472822	C	T	225	OPTC	nonsynonymous	35	1	0.00458716	4	0.00692042	14	0.0070922	0.00687907
chr1	204495504	C	T	225	MDM4	nonsynonymous	23.6	0	0	1	0.0017301	0	0	0.000361011
chr1	204507383	A	G	1946.77	MDM4	nonsynonymous	0.006	0	0	0	0	1	0.000506586	0.000361011
chr1	204511924	T	C	222	MDM4	nonsynonymous	14.94	0	0	0	0	13	0.00658561	0.00469314
chr1	204511936	C	G	1196.77	MDM4	nonsynonymous	14.6	0	0	0	0	1	0.000506586	0.000361011
chr1	204518350	C	G	225	MDM4	nonsynonymous	12.13	0	0	1	0.0017301	0	0	0.000361011
chr1	204518457	A	C	225	MDM4	nonsynonymous	14.86	3	0.0137615	2	0.00346021	6	0.00303951	0.00397112
chr1	204518499	C	G	225	MDM4	nonsynonymous	1.885	0	0	1	0.0017301	0	0	0.000361011
chr1	204518502	T	C	222	MDM4	nonsynonymous	12.26	0	0	0	0	2	0.00101317	0.000722022
chr1	212216434	C	T	222	DTL	nonsynonymous	34	0	0	0	0	1	0.000506586	0.000361011
chr1	212251540	C	T	222	DTL	nonsynonymous	21.2	0	0	0	0	2	0.00101317	0.000722022
chr1	212273797	G	A	222	DTL	nonsynonymous	3.905	0	0	0	0	4	0.00202634	0.00144404
chr1	212274176	G	A	581.77	DTL	nonsynonymous	10.61	0	0	0	0	1	0.000506586	0.000361011
chr1	212459454	TGTCGTCGTCGTCG	TGTCGTCGTCGTCGTCG	217	PPP2R5A	nonframeshift	15.8	0	0	3	0.00519031	19	0.00962513	0.00796524
chr1	212459465	TCGCCGCCG	TCGCCGCCGCCG	126	PPP2R5A	nonframeshift	11.54	0	0	0	0	1	0.000506586	0.000361011
chr1	226549169	G	T	225	PARP1	nonsynonymous	18.79	0	0	1	0.0017301	2	0.00101317	0.00108303
chr1	226550829	T	C	225	PARP1	nonsynonymous	24.6	1	0.00458716	3	0.00519031	4	0.00202634	0.00288809
chr1	226552758	T	C	222	PARP1	nonsynonymous	25.9	0	0	0	0	1	0.000506586	0.000361011
chr1	226553741	C	T	5483.77	PARP1	nonsynonymous	23.5	0	0	0	0	1	0.000506586	0.000361011
chr1	226555308	G	A	25	PARP1	nonsynonymous	23.5	1	0.00458716	0	0	0	0	0.000361011
chr1	226555926	G	A	222	PARP1	nonsynonymous	25.8	0	0	0	0	1	0.000506586	0.000361011
chr1	226555941	T	C	225	PARP1	nonsynonymous	17.41	1	0.00458716	0	0	0	0	0.000361011
chr1	226564877	C	T	222	PARP1	nonsynonymous	23	0	0	0	0	1	0.000506586	0.000361011
chr1	226564907	T	C	225	PARP1	nonsynonymous	10.28	0	0	1	0.0017301	0	0	0.000361011
chr1	226564979	G	A	222	PARP1	nonsynonymous	35	0	0	0	0	1	0.000506586	0.000361011
chr1	226567298	C	T	635.77	PARP1	nonsynonymous	25	0	0	0	0	2	0.00101317	0.000722022
chr1	226567661	G	A	225	PARP1	nonsynonymous	10.01	0	0	2	0.00346021	2	0.00101317	0.00144404
chr1	226568798	T	C	2834.77	PARP1	nonsynonymous	0.037	0	0	0	0	3	0.00151976	0.00108303
chr1	226570748	G	T	222	PARP1	nonsynonymous	24.6	0	0	0	0	6	0.00303951	0.00216607
chr1	226570767	G	A	219	PARP1	nonsynonymous	13.58	1	0.00458716	3	0.00519031	14	0.0070922	0.00651702
chr1	226573216	C	T	222	PARP1	nonsynonymous	22.4	0	0	0	0	1	0.000506586	0.000361011
chr1	226573228	G	A	225	PARP1	nonsynonymous	35	0	0	1	0.0017301	0	0	0.000361011
chr1	226573339	G	A	225	PARP1	nonsynonymous	23.8	0	0	1	0.0017301	0	0	0.000361011
chr1	226574038	C	G	2512.77	PARP1	nonsynonymous	34	0	0	0	0	1	0.000506586	0.000361011
chr1	226574134	C	T	4965.77	PARP1	nonsynonymous	23	0	0	0	0	3	0.00151976	0.00108303
chr1	226576418	A	G	222	PARP1	nonsynonymous	9.795	0	0	0	0	1	0.000506586	0.000361011
chr1	226578278	C	A	222	PARP1	nonsynonymous	23.4	0	0	0	0	2	0.00101317	0.000722022
chr1	226579946	T	G	225	PARP1	nonsynonymous	28.2	0	0	1	0.0017301	0	0	0.000361011
chr1	226589996	C	T	188	PARP1	nonsynonymous	0.005	1	0.00458716	0	0	0	0	0.000361011
chr1	241661227	ATTTTT	ATTTTTTTT	217	FH	nonframeshift	18.47	0	0	3	0.00519031	6	0.00303951	0.0032491
chr1	241661230	TTTGT	TTTGTTGT	217	FH	nonframeshift	18.47	0	0	1	0.0017301	0	0	0.000361011
chr1	241661231	TT	TTTGT	217	FH	nonframeshift	19.68	0	0	1	0.0017301	0	0	0.000361011
chr1	241661240	G	C	222	FH	nonsynonymous	24.5	0	0	0	0	2	0.00101317	0.000722022
chr1	241665852	T	G	222	FH	nonsynonymous	31	0	0	0	0	1	0.000506586	0.000361011
chr1	241680555	T	A	222	FH	nonsynonymous	27.9	0	0	0	0	1	0.000506586	0.000361011
chr1	241683019	A	G	983.77	FH	nonsynonymous	12.34	0	0	0	0	3	0.00151976	0.00108303
chr1	242015709	A	G	222	EXO1	nonsynonymous	28.7	0	0	0	0	3	0.00151976	0.00108303
chr1	242020650	G	T	5409.77	EXO1	nonsynonymous	25.7	0	0	0	0	11	0.00557244	0.00397112
chr1	242020780	A	G	222	EXO1	nonsynonymous	27.7	0	0	0	0	1	0.000506586	0.000361011
chr1	242022009	G	A	225	EXO1	nonsynonymous	26.7	0	0	3	0.00519031	6	0.00303951	0.0032491
chr1	242023871	A	T	225	EXO1	nonsynonymous	26.8	1	0.00458716	0	0	0	0	0.000361011
chr1	242023882	G	A	225	EXO1	nonsynonymous	34	0	0	3	0.00519031	4	0.00202634	0.00252708
chr1	242030207	A	G	225	EXO1	nonsynonymous	17.51	0	0	1	0.0017301	0	0	0.000361011
chr1	242030355	G	A	225	EXO1	nonsynonymous	13.31	1	0.00458716	1	0.0017301	0	0	0.000722022
chr1	242035382	CGAAGAAGA	CGAAGA	217	EXO1	nonframeshift	14.83	1	0.00458716	0	0	0	0	0.000361011
chr1	242035430	T	C	222	EXO1	nonsynonymous	4.818	0	0	0	0	1	0.000506586	0.000361011
chr1	242035433	C	A	222	EXO1	nonsynonymous	27	0	0	0	0	2	0.00101317	0.000722022
chr1	242035444	G	C	225	EXO1	nonsynonymous	2.288	1	0.00458716	6	0.0103806	19	0.00962513	0.00941347
chr1	242035465	C	T	222	EXO1	nonsynonymous	0.007	0	0	0	0	2	0.00101317	0.000722022
chr1	242035514	T	G	225	EXO1	nonsynonymous	25.7	0	0	1	0.0017301	0	0	0.000361011
chr1	242035574	G	C	221	EXO1	nonsynonymous	27.3	0	0	1	0.0017301	0	0	0.000361011
chr1	242042206	G	A	1449.77	EXO1	nonsynonymous	6.257	0	0	0	0	1	0.000506586	0.000361011
chr1	242042352	A	G	225	EXO1	nonsynonymous	22.9	0	0	1	0.0017301	0	0	0.000361011
chr1	242042364	A	G	225	EXO1	nonsynonymous	21.3	1	0.00458716	1	0.0017301	12	0.00607903	0.00506879
chr1	242042437	G	A	225	EXO1	nonsynonymous	4.987	0	0	3	0.00519031	11	0.00557244	0.00506879
chr1	242042454	C	T	225	EXO1	nonsynonymous	7.353	1	0.00458716	5	0.00865052	11	0.00557244	0.00615496
chr1	242042466	C	T	222	EXO1	nonsynonymous	12.29	0	0	0	0	2	0.00101317	0.000722022
chr1	242042505	G	C	222	EXO1	nonsynonymous	7.363	0	0	0	0	3	0.00151976	0.00108303
chr1	242042520	G	A	225	EXO1	nonsynonymous	20.7	0	0	1	0.0017301	2	0.00101317	0.00108303
chr1	242042527	C	A	3023.77	EXO1	nonsynonymous	11.24	0	0	0	0	1	0.000506586	0.000361011
chr1	242042538	C	T	222	EXO1	stopgain	36	0	0	0	0	1	0.000506586	0.000361011
chr1	242042539	G	A	222	EXO1	nonsynonymous	4.215	0	0	0	0	1	0.000506586	0.000361011
chr1	242048615	G	C	222	EXO1	splicing	24.2	0	0	0	0	2	0.00101317	0.000722022
chr1	242048680	G	A	225	EXO1	nonsynonymous	22	1	0.00458716	5	0.00865052	18	0.00911854	0.00868936
chr1	242048707	A	G	225	EXO1	nonsynonymous	17.83	0	0	1	0.0017301	0	0	0.000361011
chr1	242052841	C	T	225	EXO1	nonsynonymous	24.4	0	0	1	0.0017301	3	0.00151976	0.00144404
chr1	242052888	G	A	225	EXO1	nonsynonymous	19.44	0	0	1	0.0017301	0	0	0.000361011
chr10	3824013	G	A	200	KLF6	nonsynonymous	0.001	1	0.00458716	0	0	1	0.000506586	0.000722022
chr10	3824016	C	T	222	KLF6	nonsynonymous	7.867	0	0	0	0	1	0.000506586	0.000361011
chr10	3824160	C	G	222	KLF6	nonsynonymous	23.6	0	0	0	0	1	0.000506586	0.000361011
chr10	3824264	G	A	222	KLF6	nonsynonymous	11.5	0	0	0	0	2	0.00101317	0.000722022
chr10	3827184	C	A	30	KLF6	nonsynonymous	31	1	0.00458716	0	0	0	0	0.000361011
chr10	5937049	CAT	C	222	FBXO18	frameshift	17.38	0	0	0	0	1	0.000506586	0.000361011
chr10	5937051	T	C	222	FBXO18	nonsynonymous	7.95	0	0	0	0	1	0.000506586	0.000361011
chr10	5937094	A	G	200	FBXO18	nonsynonymous	1.171	1	0.00458716	1	0.0017301	6	0.00303951	0.00288809
chr10	5945129	G	A	180	FBXO18	nonsynonymous	10.73	0	0	1	0.0017301	7	0.0035461	0.00288809
chr10	5948201	C	T	222	FBXO18	nonsynonymous	12.45	0	0	0	0	1	0.000506586	0.000361011
chr10	5951151	G	A	222	FBXO18	nonsynonymous	5.76	0	0	0	0	2	0.00101317	0.000722022
chr10	5952926	C	T	1908.77	FBXO18	nonsynonymous	26	0	0	0	0	1	0.000506586	0.000361011
chr10	5955727	T	G	222	FBXO18	nonsynonymous	28.6	0	0	0	0	1	0.000506586	0.000361011
chr10	5959470	G	A	222	FBXO18	nonsynonymous	34	0	0	0	0	1	0.000506586	0.000361011
chr10	5959588	C	G	222	FBXO18	nonsynonymous	24.8	0	0	0	0	2	0.00101317	0.000722022
chr10	5960322	CTG	C	6562.73	FBXO18	frameshift	36	0	0	0	0	2	0.00101317	0.000722022
chr10	5963483	C	T	225	FBXO18	nonsynonymous	27.2	0	0	1	0.0017301	0	0	0.000361011
chr10	5966278	C	G	222	FBXO18	nonsynonymous	20.8	0	0	0	0	1	0.000506586	0.000361011
chr10	5966387	G	A	2251.77	FBXO18	nonsynonymous	22.1	0	0	0	0	1	0.000506586	0.000361011
chr10	5979107	G	T	64	FBXO18	nonsynonymous	30	0	0	1	0.0017301	0	0	0.000361011
chr10	7798068	T	C	225	KIN	nonsynonymous	26.4	0	0	1	0.0017301	0	0	0.000361011
chr10	7798089	C	T	222	KIN	nonsynonymous	33	0	0	0	0	2	0.00101317	0.000722022
chr10	7801850	TACA	TA	217	KIN	splicing	35	0	0	1	0.0017301	0	0	0.000361011
chr10	7801872	G	A	225	KIN	nonsynonymous	22	0	0	1	0.0017301	1	0.000506586	0.000722022
chr10	7801905	G	A	225	KIN	nonsynonymous	6.455	0	0	1	0.0017301	0	0	0.000361011
chr10	7811297	G	A	222	KIN	nonsynonymous	19.31	0	0	0	0	1	0.000506586	0.000361011
chr10	7817746	G	A	220	KIN	nonsynonymous	27.9	0	0	0	0	1	0.000506586	0.000361011
chr10	7820949	C	A	2964.77	KIN	nonsynonymous	34	0	0	0	0	1	0.000506586	0.000361011
chr10	7829895	A	C	6578.77	KIN	nonsynonymous	28.4	0	0	0	0	1	0.000506586	0.000361011
chr10	8097775	A	T	225	GATA3	nonsynonymous	24.7	0	0	1	0.0017301	0	0	0.000361011
chr10	8100321	G	A	222	GATA3	nonsynonymous	22.9	0	0	0	0	1	0.000506586	0.000361011
chr10	8100536	AGGCTCGGCCGGCTCGGCC	AGGCTCGGCCGGCTCGGCCGGCTCGGCC	183	GATA3	nonframeshift	11.91	0	0	0	0	1	0.000506586	0.000361011
chr10	8100551	GGCC	GGCCGGCTCTGCC	98	GATA3	nonframeshift	11.91	0	0	0	0	1	0.000506586	0.000361011
chr10	8100750	G	A	222	GATA3	nonsynonymous	22.9	0	0	0	0	1	0.000506586	0.000361011
chr10	8100763	G	C	222	GATA3	nonsynonymous	12.57	0	0	0	0	1	0.000506586	0.000361011
chr10	8100792	C	T	222	GATA3	nonsynonymous	29.7	0	0	0	0	1	0.000506586	0.000361011
chr10	8115815	G	T	222	GATA3	nonsynonymous	24.2	0	0	0	0	2	0.00101317	0.000722022
chr10	14950447	A	G	225	DCLRE1C	nonsynonymous	22.4	0	0	1	0.0017301	1	0.000506586	0.000722022
chr10	14950592	C	T	222	DCLRE1C	nonsynonymous	12.82	0	0	0	0	1	0.000506586	0.000361011
chr10	14951044	T	C	222	DCLRE1C	nonsynonymous	0.278	0	0	0	0	1	0.000506586	0.000361011
chr10	14951202	T	G	2906.77	DCLRE1C	nonsynonymous	0.008	0	0	0	0	2	0.00101317	0.000722022
chr10	14951257	G	C	222	DCLRE1C	nonsynonymous	0.001	0	0	0	0	2	0.00101317	0.000722022
chr10	14965008	C	T	225	DCLRE1C	nonsynonymous	33	1	0.00458716	0	0	0	0	0.000361011
chr10	14965017	T	C	222	DCLRE1C	nonsynonymous	11.86	0	0	0	0	3	0.00151976	0.00108303
chr10	14965056	A	T	222	DCLRE1C	nonsynonymous	25.8	0	0	0	0	8	0.00405269	0.00288809
chr10	14968855	G	C	225	DCLRE1C	nonsynonymous	27.8	0	0	1	0.0017301	2	0.00101317	0.00108303
chr10	14970082	T	C	225	DCLRE1C	nonsynonymous	0.014	0	0	1	0.0017301	0	0	0.000361011
chr10	14974933	T	G	3623.77	DCLRE1C	nonsynonymous	22.1	0	0	0	0	1	0.000506586	0.000361011
chr10	14976434	G	A	225	DCLRE1C	nonsynonymous	33	0	0	1	0.0017301	0	0	0.000361011
chr10	14976447	G	C	225	DCLRE1C	nonsynonymous	26	1	0.00458716	0	0	0	0	0.000361011
chr10	14976703	C	T	225	DCLRE1C	nonsynonymous	35	0	0	1	0.0017301	0	0	0.000361011
chr10	14977469	C	A	195	DCLRE1C	nonsynonymous	35	0	0	1	0.0017301	0	0	0.000361011
chr10	14977469	C	T	195	DCLRE1C	nonsynonymous	33	3	0.0137615	4	0.00692042	18	0.00911854	0.00905141
chr10	14977507	G	A	222	DCLRE1C	nonsynonymous	24	0	0	0	0	1	0.000506586	0.000361011
chr10	14977546	T	C	225	DCLRE1C	nonsynonymous	0.558	0	0	1	0.0017301	0	0	0.000361011
chr10	14987123	C	G	225	DCLRE1C	nonsynonymous	16.15	0	0	1	0.0017301	2	0.00101317	0.00108303
chr10	14987138	G	A	225	DCLRE1C	nonsynonymous	23.8	0	0	1	0.0017301	0	0	0.000361011
chr10	14987181	C	A	225	DCLRE1C	nonsynonymous	33	0	0	1	0.0017301	0	0	0.000361011
chr10	14991065	G	T	225	DCLRE1C	nonsynonymous	24.6	0	0	1	0.0017301	0	0	0.000361011
chr10	50667021	G	A	225	ERCC6	nonsynonymous	15.21	0	0	1	0.0017301	6	0.00303951	0.00252708
chr10	50667120	T	G	225	ERCC6	nonsynonymous	23.6	0	0	1	0.0017301	1	0.000506586	0.000722022
chr10	50667229	C	T	225	ERCC6	nonsynonymous	34	0	0	1	0.0017301	1	0.000506586	0.000722022
chr10	50667278	A	C	225	ERCC6	nonsynonymous	11	0	0	1	0.0017301	2	0.00101317	0.00108303
chr10	50669416	C	A	222	ERCC6	nonsynonymous	23.9	0	0	0	0	1	0.000506586	0.000361011
chr10	50669549	C	T	222	ERCC6	nonsynonymous	32	0	0	0	0	1	0.000506586	0.000361011
chr10	50669570	T	C	222	ERCC6	nonsynonymous	24	0	0	0	0	1	0.000506586	0.000361011
chr10	50669576	C	T	222	ERCC6	nonsynonymous	29.8	0	0	0	0	1	0.000506586	0.000361011
chr10	50678347	G	A	225	ERCC6	nonsynonymous	21.3	0	0	2	0.00346021	1	0.000506586	0.00108303
chr10	50678356	A	C	225	ERCC6	nonsynonymous	27.1	0	0	2	0.00346021	1	0.000506586	0.00108303
chr10	50678469	AT	A	5094.73	ERCC6	frameshift	23.4	0	0	0	0	1	0.000506586	0.000361011
chr10	50678615	T	C	222	ERCC6	nonsynonymous	0.002	0	0	0	0	2	0.00101317	0.000722022
chr10	50678668	G	A	7282.77	ERCC6	nonsynonymous	2.621	0	0	0	0	1	0.000506586	0.000361011
chr10	50678747	G	A	5207.77	ERCC6	stopgain	35	0	0	0	0	2	0.00101317	0.000722022
chr10	50678819	C	T	222	ERCC6	nonsynonymous	0.479	0	0	0	0	2	0.00101317	0.000722022
chr10	50678884	T	G	225	ERCC6	nonsynonymous	0.36	1	0.00458716	1	0.0017301	2	0.00101317	0.00144404
chr10	50679030	T	C	225	ERCC6	nonsynonymous	25.4	1	0.00458716	1	0.0017301	7	0.0035461	0.0032491
chr10	50680422	C	T	141	ERCC6	nonsynonymous	35	2	0.00917431	0	0	7	0.0035461	0.0032491
chr10	50680423	G	A	209	ERCC6	stopgain	40	1	0.00458716	0	0	0	0	0.000361011
chr10	50680471	C	A	222	ERCC6	nonsynonymous	31	0	0	0	0	2	0.00101317	0.000722022
chr10	50680959	G	A	225	ERCC6	nonsynonymous	17.47	0	0	3	0.00519031	3	0.00151976	0.00216607
chr10	50681527	T	C	225	ERCC6	nonsynonymous	27.1	0	0	1	0.0017301	0	0	0.000361011
chr10	50682083	T	C	222	ERCC6	nonsynonymous	27.7	0	0	0	0	2	0.00101317	0.000722022
chr10	50682281	G	C	2982.77	ERCC6	nonsynonymous	23.1	0	0	0	0	4	0.00202634	0.00144404
chr10	50686483	G	A	225	ERCC6	stopgain	39	0	0	1	0.0017301	0	0	0.000361011
chr10	50690805	CG	CGG	228	ERCC6	frameshift	35	0	0	0	0	2	0.00101317	0.000722022
chr10	50690906	G	A	188	ERCC6	nonsynonymous	35	1	0.00458716	1	0.0017301	2	0.00101317	0.00144404
chr10	50701164	T	C	228	ERCC6	nonsynonymous	24	0	0	0	0	2	0.00101317	0.000722022
chr10	50701224	G	A	222	ERCC6	nonsynonymous	24.4	0	0	0	0	3	0.00151976	0.00108303
chr10	50708728	C	A	225	ERCC6	nonsynonymous	31	0	0	1	0.0017301	0	0	0.000361011
chr10	50714020	C	T	222	ERCC6	nonsynonymous	8.925	0	0	0	0	1	0.000506586	0.000361011
chr10	50714029	T	C	225	ERCC6	nonsynonymous	9.462	0	0	1	0.0017301	0	0	0.000361011
chr10	50723399	C	T	225	ERCC6	nonsynonymous	4.348	0	0	1	0.0017301	0	0	0.000361011
chr10	50723611	C	T	222	ERCC6	nonsynonymous	23.1	0	0	0	0	2	0.00101317	0.000722022
chr10	50723782	A	G	225	ERCC6	nonsynonymous	15.95	0	0	1	0.0017301	0	0	0.000361011
chr10	50723825	G	C	222	ERCC6	nonsynonymous	10.17	0	0	0	0	3	0.00151976	0.00108303
chr10	50724187	T	C	225	ERCC6	nonsynonymous	8.603	0	0	1	0.0017301	0	0	0.000361011
chr10	50724316	C	T	225	ERCC6	nonsynonymous	22.4	0	0	1	0.0017301	0	0	0.000361011
chr10	50724538	A	C	2663.77	ERCC6	nonsynonymous	8.266	0	0	0	0	2	0.00101317	0.000722022
chr10	50724539	C	T	225	ERCC6	nonsynonymous	23.8	0	0	1	0.0017301	0	0	0.000361011
chr10	50724555	C	A	2802.77	ERCC6	nonsynonymous	24.2	0	0	0	0	1	0.000506586	0.000361011
chr10	50724775	G	A	225	ERCC6	nonsynonymous	14.67	1	0.00458716	1	0.0017301	1	0.000506586	0.00108303
chr10	50724905	A	C	222	ERCC6	nonsynonymous	6.344	0	0	0	0	3	0.00151976	0.00108303
chr10	50732202	T	G	225	ERCC6	nonsynonymous	23.9	0	0	3	0.00519031	7	0.0035461	0.00361011
chr10	50732247	C	T	222	ERCC6	nonsynonymous	16.85	0	0	0	0	2	0.00101317	0.000722022
chr10	50732272	A	G	222	ERCC6	nonsynonymous	16.45	0	0	0	0	2	0.00101317	0.000722022
chr10	50732286	C	A	225	ERCC6	nonsynonymous	18.82	0	0	1	0.0017301	0	0	0.000361011
chr10	50732317	C	T	222	ERCC6	nonsynonymous	23.6	0	0	0	0	2	0.00101317	0.000722022
chr10	50732318	G	C	222	ERCC6	nonsynonymous	0.004	0	0	0	0	2	0.00101317	0.000722022
chr10	50732331	T	C	5672.77	ERCC6	nonsynonymous	9.543	0	0	0	0	1	0.000506586	0.000361011
chr10	50732389	C	T	222	ERCC6	nonsynonymous	22.1	0	0	0	0	1	0.000506586	0.000361011
chr10	50732575	G	A	222	ERCC6	nonsynonymous	0.001	0	0	0	0	2	0.00101317	0.000722022
chr10	50732686	T	C	222	ERCC6	nonsynonymous	24.1	0	0	0	0	1	0.000506586	0.000361011
chr10	50732806	G	A	225	ERCC6	nonsynonymous	26.7	0	0	1	0.0017301	0	0	0.000361011
chr10	50740626	C	T	222	ERCC6	nonsynonymous	24.2	0	0	0	0	3	0.00151976	0.00108303
chr10	50740700	A	G	222	ERCC6	nonsynonymous	25.8	0	0	0	0	1	0.000506586	0.000361011
chr10	50740800	C	A	225	ERCC6	nonsynonymous	10.44	0	0	1	0.0017301	0	0	0.000361011
chr10	50740803	GCCC	GCCCC	222	ERCC6	frameshift	25.8	0	0	0	0	1	0.000506586	0.000361011
chr10	50740935	T	C	225	ERCC6	nonsynonymous	0.311	0	0	1	0.0017301	0	0	0.000361011
chr10	51027411	T	G	197	PARG	nonsynonymous	4.943	0	0	0	0	1	0.000506586	0.000361011
chr10	51028256	T	C	225	PARG	nonsynonymous	7.805	0	0	1	0.0017301	3	0.00151976	0.00144404
chr10	51040935	C	T	222	PARG	nonsynonymous	27.9	0	0	0	0	2	0.00101317	0.000722022
chr10	51051633	C	T	222	PARG	nonsynonymous	27.6	0	0	0	0	1	0.000506586	0.000361011
chr10	51123980	T	C	129	PARG	nonsynonymous	11.19	0	0	3	0.00519031	6	0.00303951	0.0032491
chr10	51130591	A	C	26	PARG	splicing	13.77	0	0	1	0.0017301	0	0	0.000361011
chr10	51130658	A	T	225	PARG	nonsynonymous	15.02	0	0	3	0.00519031	0	0	0.00108303
chr10	51363009	T	C	222	PARG	nonsynonymous	0.491	0	0	2	0.00346021	0	0	0.000722022
chr10	51363026	G	C	166	PARG	nonsynonymous	0.079	2	0.00917431	1	0.0017301	0	0	0.00108303
chr10	51363164	G	A	147	PARG	nonsynonymous	14.07	0	0	2	0.00346021	0	0	0.000722022
chr10	51370866	C	T	58	PARG	nonsynonymous	17.42	0	0	5	0.00865052	0	0	0.00180505
chr10	51370935	C	T	56	PARG	nonsynonymous	18.89	0	0	0	0	1	0.000506586	0.000361011
chr10	51370954	G	A	165	PARG	nonsynonymous	16.94	0	0	0	0	2	0.00101317	0.000722022
chr10	51370994	G	A	75	PARG	nonsynonymous	14.42	0	0	4	0.00692042	13	0.00658561	0.00615496
chr10	51371021	C	T	100	PARG	nonsynonymous	15.86	0	0	2	0.00346021	0	0	0.000722022
chr10	61552763	G	A	225	CCDC6	nonsynonymous	24.6	2	0.00917431	7	0.0121107	10	0.00506586	0.00687907
chr10	62544600	C	T	225	CDK1	nonsynonymous	34	0	0	1	0.0017301	1	0.000506586	0.000722022
chr10	69644499	T	C	283.77	SIRT1	nonsynonymous	24.1	0	0	0	0	1	0.000506586	0.000361011
chr10	69644519	T	C	72	SIRT1	nonsynonymous	17.67	0	0	0	0	1	0.000506586	0.000361011
chr10	69644555	T	A	97	SIRT1	nonsynonymous	13.91	0	0	0	0	1	0.000506586	0.000361011
chr10	69644589	C	T	144	SIRT1	nonsynonymous	25.5	0	0	0	0	4	0.00202634	0.00144404
chr10	69644686	TGCGGCGGCGGCGGCG	TGCGGCGGCGGCGGCGGCG	222	SIRT1	nonframeshift	11.04	0	0	0	0	1	0.000506586	0.000361011
chr10	69644716	GGAGGCAGAGGC	GGAGGCAGAGGCAGAGGC	144	SIRT1	nonframeshift	3.333	0	0	1	0.0017301	0	0	0.000361011
chr10	69644787	A	G	222	SIRT1	nonsynonymous	23.4	0	0	0	0	1	0.000506586	0.000361011
chr10	69644820	C	A	93	SIRT1	nonsynonymous	11.32	1	0.00458716	5	0.00865052	14	0.0070922	0.00724113
chr10	69644848	AGACGACGACGACGA	AGACGA	221	SIRT1	nonframeshift	21.3	0	0	0	0	1	0.000506586	0.000361011
chr10	69644873	G	A	148	SIRT1	nonsynonymous	10.14	0	0	0	0	1	0.000506586	0.000361011
chr10	69644880	AGGCGGCGGCGGCGGCG	AGGCGGCGGCGGCGGCGGCG	222	SIRT1	nonframeshift	17.3	0	0	0	0	3	0.00151976	0.00108303
chr10	69644880	AGGCGGCGGCGGCGGCG	AGGCGGCGGCGGCG	222	SIRT1	nonframeshift	21.9	0	0	0	0	1	0.000506586	0.000361011
chr10	69644895	CG	CGGTG	188	SIRT1	nonframeshift	17.3	0	0	0	0	1	0.000506586	0.000361011
chr10	69647219	T	C	225	SIRT1	nonsynonymous	24.7	0	0	1	0.0017301	0	0	0.000361011
chr10	69647253	A	G	2789.77	SIRT1	nonsynonymous	13.85	0	0	0	0	4	0.00202634	0.00144404
chr10	69648748	C	G	150	SIRT1	nonsynonymous	27.2	1	0.00458716	0	0	0	0	0.000361011
chr10	69651266	T	C	222	SIRT1	nonsynonymous	26.4	0	0	0	0	2	0.00101317	0.000722022
chr10	69672417	C	T	222	SIRT1	nonsynonymous	22.4	0	0	0	0	1	0.000506586	0.000361011
chr10	69672430	A	T	225	SIRT1	nonsynonymous	15.41	0	0	1	0.0017301	0	0	0.000361011
chr10	69672479	G	A	225	SIRT1	nonsynonymous	22.8	0	0	5	0.00865052	3	0.00151976	0.00288809
chr10	69676172	T	G	225	SIRT1	nonsynonymous	18.53	0	0	1	0.0017301	0	0	0.000361011
chr10	70178914	C	A	222	DNA2	nonsynonymous	26.3	0	0	0	0	1	0.000506586	0.000361011
chr10	70179565	C	T	225	DNA2	nonsynonymous	9.942	0	0	1	0.0017301	3	0.00151976	0.00144404
chr10	70179634	G	T	225	DNA2	nonsynonymous	19.96	2	0.00917431	2	0.00346021	11	0.00557244	0.00543085
chr10	70182175	G	A	225	DNA2	nonsynonymous	25.3	1	0.00458716	0	0	0	0	0.000361011
chr10	70182188	T	C	225	DNA2	splicing	24.4	1	0.00458716	0	0	0	0	0.000361011
chr10	70182334	G	C	225	DNA2	nonsynonymous	26.5	0	0	1	0.0017301	1	0.000506586	0.000722022
chr10	70182481	G	A	2114.77	DNA2	nonsynonymous	31	0	0	0	0	1	0.000506586	0.000361011
chr10	70182647	G	A	193	DNA2	nonsynonymous	27	0	0	0	0	1	0.000506586	0.000361011
chr10	70190248	C	A	225	DNA2	nonsynonymous	19.56	0	0	1	0.0017301	10	0.00506586	0.00397112
chr10	70190290	T	G	228	DNA2	nonsynonymous	27.6	0	0	0	0	2	0.00101317	0.000722022
chr10	70191971	A	G	484.77	DNA2	nonsynonymous	28.6	0	0	0	0	1	0.000506586	0.000361011
chr10	70192028	A	G	222	DNA2	nonsynonymous	32	0	0	0	0	1	0.000506586	0.000361011
chr10	70192040	C	T	225	DNA2	nonsynonymous	23.1	0	0	1	0.0017301	0	0	0.000361011
chr10	70192041	G	A	222	DNA2	nonsynonymous	33	0	0	0	0	1	0.000506586	0.000361011
chr10	70192062	G	A	222	DNA2	stopgain	47	0	0	0	0	3	0.00151976	0.00108303
chr10	70196829	C	A	222	DNA2	nonsynonymous	27.2	0	0	0	0	1	0.000506586	0.000361011
chr10	70196927	T	C	225	DNA2	nonsynonymous	24.5	0	0	1	0.0017301	0	0	0.000361011
chr10	70206079	A	G	225	DNA2	nonsynonymous	26.2	0	0	1	0.0017301	0	0	0.000361011
chr10	70206128	G	C	225	DNA2	nonsynonymous	15.77	0	0	1	0.0017301	0	0	0.000361011
chr10	70209792	C	T	220	DNA2	nonsynonymous	24.3	0	0	1	0.0017301	0	0	0.000361011
chr10	70209838	G	T	204	DNA2	nonsynonymous	26.9	0	0	0	0	1	0.000506586	0.000361011
chr10	70209928	A	C	222	DNA2	nonsynonymous	27.4	0	0	0	0	1	0.000506586	0.000361011
chr10	70225520	T	C	222	DNA2	nonsynonymous	28	0	0	0	0	2	0.00101317	0.000722022
chr10	70227881	C	G	222	DNA2	nonsynonymous	24.9	0	0	0	0	1	0.000506586	0.000361011
chr10	70229796	C	G	222	DNA2	nonsynonymous	0.053	0	0	0	0	1	0.000506586	0.000361011
chr10	70231554	G	A	942.77	DNA2	nonsynonymous	6.15	0	0	0	0	2	0.00101317	0.000722022
chr10	70332195	G	A	225	TET1	nonsynonymous	0.538	0	0	1	0.0017301	0	0	0.000361011
chr10	70332196	C	T	225	TET1	nonsynonymous	12.54	0	0	1	0.0017301	0	0	0.000361011
chr10	70332355	C	G	225	TET1	nonsynonymous	19.68	0	0	1	0.0017301	1	0.000506586	0.000722022
chr10	70332405	A	G	3684.77	TET1	nonsynonymous	23.5	0	0	0	0	1	0.000506586	0.000361011
chr10	70332417	A	G	222	TET1	nonsynonymous	22.7	0	0	0	0	1	0.000506586	0.000361011
chr10	70332865	C	T	225	TET1	nonsynonymous	6.64	1	0.00458716	0	0	0	0	0.000361011
chr10	70332891	C	G	225	TET1	nonsynonymous	0.232	0	0	3	0.00519031	0	0	0.00108303
chr10	70332895	G	T	222	TET1	nonsynonymous	22.9	0	0	0	0	2	0.00101317	0.000722022
chr10	70333057	C	T	225	TET1	nonsynonymous	22.2	0	0	1	0.0017301	1	0.000506586	0.000722022
chr10	70333117	C	T	222	TET1	nonsynonymous	26.7	0	0	0	0	1	0.000506586	0.000361011
chr10	70333183	C	A	53	TET1	nonsynonymous	24.1	1	0.00458716	0	0	0	0	0.000361011
chr10	70333391	C	A	4505.77	TET1	nonsynonymous	23.2	0	0	0	0	1	0.000506586	0.000361011
chr10	70333398	G	A	225	TET1	nonsynonymous	1.133	0	0	2	0.00346021	7	0.0035461	0.0032491
chr10	70333555	C	T	225	TET1	nonsynonymous	6.466	1	0.00458716	3	0.00519031	2	0.00101317	0.00216607
chr10	70333923	A	G	222	TET1	nonsynonymous	25.4	0	0	0	0	2	0.00101317	0.000722022
chr10	70404533	C	G	222	TET1	nonsynonymous	19.09	0	0	0	0	3	0.00151976	0.00108303
chr10	70404588	G	A	225	TET1	nonsynonymous	5.265	1	0.00458716	9	0.0155709	10	0.00506586	0.00724113
chr10	70404752	G	A	222	TET1	nonsynonymous	0.001	0	0	0	0	3	0.00151976	0.00108303
chr10	70404968	C	T	2472.77	TET1	nonsynonymous	23.1	0	0	0	0	1	0.000506586	0.000361011
chr10	70404981	G	A	225	TET1	nonsynonymous	23.3	0	0	1	0.0017301	2	0.00101317	0.00108303
chr10	70405010	A	G	222	TET1	nonsynonymous	0.001	0	0	0	0	1	0.000506586	0.000361011
chr10	70405103	G	A	225	TET1	nonsynonymous	13.48	0	0	1	0.0017301	0	0	0.000361011
chr10	70405439	G	T	225	TET1	nonsynonymous	7.731	0	0	1	0.0017301	2	0.00101317	0.00108303
chr10	70405447	C	A	222	TET1	nonsynonymous	21.4	0	0	0	0	1	0.000506586	0.000361011
chr10	70405545	G	C	222	TET1	nonsynonymous	0.083	0	0	0	0	1	0.000506586	0.000361011
chr10	70405628	T	C	225	TET1	nonsynonymous	11.92	0	0	1	0.0017301	0	0	0.000361011
chr10	70405796	C	A	225	TET1	nonsynonymous	11.2	0	0	1	0.0017301	0	0	0.000361011
chr10	70406004	G	T	222	TET1	nonsynonymous	9.282	0	0	0	0	1	0.000506586	0.000361011
chr10	70406189	G	C	225	TET1	nonsynonymous	0.001	0	0	3	0.00519031	0	0	0.00108303
chr10	70406228	C	G	225	TET1	nonsynonymous	2.648	0	0	1	0.0017301	0	0	0.000361011
chr10	70406255	G	A	225	TET1	nonsynonymous	21.8	0	0	1	0.0017301	0	0	0.000361011
chr10	70406304	A	G	225	TET1	nonsynonymous	0.397	0	0	1	0.0017301	0	0	0.000361011
chr10	70406520	C	T	204	TET1	nonsynonymous	15.72	1	0.00458716	0	0	2	0.00101317	0.00108303
chr10	70406723	A	G	222	TET1	nonsynonymous	0.288	0	0	0	0	3	0.00151976	0.00108303
chr10	70406747	A	G	225	TET1	nonsynonymous	6.251	1	0.00458716	4	0.00692042	9	0.00455927	0.00506879
chr10	70426931	G	A	225	TET1	nonsynonymous	24.3	0	0	1	0.0017301	0	0	0.000361011
chr10	70432801	A	G	212	TET1	nonsynonymous	25.3	0	0	1	0.0017301	0	0	0.000361011
chr10	70446438	G	A	225	TET1	nonsynonymous	9.713	0	0	2	0.00346021	1	0.000506586	0.00108303
chr10	70450582	G	A	5018.77	TET1	nonsynonymous	4.781	0	0	0	0	6	0.00303951	0.00216607
chr10	70450655	C	T	225	TET1	nonsynonymous	24.6	0	0	1	0.0017301	0	0	0.000361011
chr10	70450669	G	T	225	TET1	nonsynonymous	0.114	1	0.00458716	0	0	0	0	0.000361011
chr10	70450882	G	T	225	TET1	nonsynonymous	0.762	0	0	1	0.0017301	0	0	0.000361011
chr10	70450945	G	T	222	TET1	nonsynonymous	24	0	0	0	0	2	0.00101317	0.000722022
chr10	70451488	T	G	222	TET1	nonsynonymous	22.8	0	0	0	0	1	0.000506586	0.000361011
chr10	72358722	T	C	225	PRF1	nonsynonymous	0.037	0	0	2	0.00346021	13	0.00658561	0.00543085
chr10	76781851	GGAGGAGGAAGAAGAGGAGGAAGAAGAGGA	GGAGGAGGAAGAAGAGGA	96.5	KAT6B	nonframeshift	4.789	1	0.00458716	3	0.00519031	10	0.00506586	0.00506879
chr10	99218449	T	C	222	MMS19	stoploss	23.2	0	0	0	0	1	0.000506586	0.000361011
chr10	99218456	C	T	225	MMS19	nonsynonymous	32	1	0.00458716	3	0.00519031	9	0.00455927	0.00469314
chr10	99218462	C	T	222	MMS19	nonsynonymous	24.7	0	0	0	0	1	0.000506586	0.000361011
chr10	99218642	G	A	622.77	MMS19	nonsynonymous	13.41	0	0	0	0	2	0.00101317	0.000722022
chr10	99218988	T	G	178	MMS19	nonsynonymous	18.58	0	0	0	0	1	0.000506586	0.000361011
chr10	99218991	G	A	135	MMS19	nonsynonymous	29.5	0	0	0	0	1	0.000506586	0.000361011
chr10	99219039	C	T	59	MMS19	nonsynonymous	22.5	1	0.00458716	0	0	0	0	0.000361011
chr10	99219277	A	G	222	MMS19	nonsynonymous	16.88	0	0	0	0	2	0.00101317	0.000722022
chr10	99219453	C	T	222	MMS19	nonsynonymous	17.1	0	0	0	0	1	0.000506586	0.000361011
chr10	99219865	C	T	225	MMS19	nonsynonymous	35	0	0	2	0.00346021	1	0.000506586	0.00108303
chr10	99219893	C	T	222	MMS19	nonsynonymous	16.67	0	0	0	0	1	0.000506586	0.000361011
chr10	99219980	G	A	225	MMS19	nonsynonymous	23.4	0	0	1	0.0017301	6	0.00303951	0.00252708
chr10	99220723	C	T	222	MMS19	nonsynonymous	22.5	0	0	0	0	2	0.00101317	0.000722022
chr10	99221845	G	A	225	MMS19	nonsynonymous	10.81	0	0	1	0.0017301	0	0	0.000361011
chr10	99223693	C	T	222	MMS19	nonsynonymous	22.3	0	0	0	0	3	0.00151976	0.00108303
chr10	99225828	C	T	228	MMS19	nonsynonymous	22.7	0	0	0	0	2	0.00101317	0.000722022
chr10	99225906	C	T	158	MMS19	nonsynonymous	24.8	0	0	0	0	1	0.000506586	0.000361011
chr10	99226286	A	C	222	MMS19	nonsynonymous	19.68	0	0	0	0	1	0.000506586	0.000361011
chr10	99226538	T	C	225	MMS19	nonsynonymous	13.06	0	0	1	0.0017301	0	0	0.000361011
chr10	99227333	T	G	225	MMS19	nonsynonymous	22.7	1	0.00458716	1	0.0017301	19	0.00962513	0.00760319
chr10	99228052	T	C	225	MMS19	nonsynonymous	0.043	0	0	1	0.0017301	0	0	0.000361011
chr10	99228162	G	T	225	MMS19	nonsynonymous	20.4	0	0	1	0.0017301	0	0	0.000361011
chr10	99229959	A	G	222	MMS19	nonsynonymous	29.3	0	0	0	0	5	0.00253293	0.00180505
chr10	99236625	C	T	176	MMS19	nonsynonymous	23.4	1	0.00458716	0	0	7	0.0035461	0.00288809
chr10	99237665	G	T	225	MMS19	nonsynonymous	17	0	0	1	0.0017301	1	0.000506586	0.000722022
chr10	99238117	G	A	222	MMS19	nonsynonymous	35	0	0	0	0	2	0.00101317	0.000722022
chr10	99240767	C	T	222	MMS19	nonsynonymous	35	0	0	0	0	1	0.000506586	0.000361011
chr10	99243888	T	C	222	MMS19	nonsynonymous	22.3	0	0	0	0	1	0.000506586	0.000361011
chr10	103339236	G	C	225	POLL	nonsynonymous	28.6	0	0	1	0.0017301	0	0	0.000361011
chr10	103339325	C	T	222	POLL	nonsynonymous	32	0	0	0	0	1	0.000506586	0.000361011
chr10	103340131	C	T	222	POLL	nonsynonymous	14.72	0	0	0	0	2	0.00101317	0.000722022
chr10	103343408	G	A	225	POLL	nonsynonymous	34	0	0	1	0.0017301	0	0	0.000361011
chr10	103343423	G	A	3174.77	POLL	nonsynonymous	23.7	0	0	0	0	7	0.0035461	0.00252708
chr10	103344498	T	C	222	POLL	nonsynonymous	25.3	0	0	0	0	1	0.000506586	0.000361011
chr10	103344553	G	A	225	POLL	nonsynonymous	14.4	0	0	1	0.0017301	0	0	0.000361011
chr10	103345072	C	T	225	POLL	splicing	25.6	1	0.00458716	0	0	0	0	0.000361011
chr10	103345216	G	T	60	POLL	nonsynonymous	0.849	0	0	1	0.0017301	0	0	0.000361011
chr10	103345715	G	A	225	POLL	nonsynonymous	0.137	2	0.00917431	0	0	0	0	0.000722022
chr10	103345860	G	A	3249.77	POLL	nonsynonymous	34	0	0	0	0	5	0.00253293	0.00180505
chr10	104359297	G	T	225	SUFU	nonsynonymous	10.66	2	0.00917431	6	0.0103806	13	0.00658561	0.00760319
chr10	105762909	C	G	225	SLK	nonsynonymous	0.002	0	0	5	0.00865052	18	0.00911854	0.0083273
chr10	112344095	A	G	219	SMC3	nonsynonymous	18.92	1	0.00458716	0	0	0	0	0.000361011
chr10	112362385	G	A	202	SMC3	nonsynonymous	18.69	1	0.00458716	0	0	0	0	0.000361011
chr10	115595029	C	T	222	DCLRE1A	nonsynonymous	25	0	0	0	0	1	0.000506586	0.000361011
chr10	115601218	C	T	225	DCLRE1A	nonsynonymous	27.6	0	0	1	0.0017301	1	0.000506586	0.000722022
chr10	115602186	T	C	2808.77	DCLRE1A	nonsynonymous	22.6	0	0	0	0	2	0.00101317	0.000722022
chr10	115602192	T	A	225	DCLRE1A	nonsynonymous	29.4	2	0.00917431	1	0.0017301	4	0.00202634	0.00252708
chr10	115605531	T	C	222	DCLRE1A	nonsynonymous	3.139	0	0	0	0	5	0.00253293	0.00180505
chr10	115606989	T	C	222	DCLRE1A	nonsynonymous	14.41	0	0	0	0	1	0.000506586	0.000361011
chr10	115608954	CTCTT	C	9913.73	DCLRE1A	frameshift	35	0	0	0	0	1	0.000506586	0.000361011
chr10	115608966	C	T	225	DCLRE1A	nonsynonymous	18.17	1	0.00458716	0	0	0	0	0.000361011
chr10	115608997	A	G	225	DCLRE1A	nonsynonymous	15.3	0	0	1	0.0017301	2	0.00101317	0.00108303
chr10	115609236	T	G	222	DCLRE1A	nonsynonymous	2.796	0	0	0	0	2	0.00101317	0.000722022
chr10	115609365	G	T	225	DCLRE1A	nonsynonymous	5.76	1	0.00458716	0	0	2	0.00101317	0.00108303
chr10	115609440	C	T	225	DCLRE1A	nonsynonymous	0.019	0	0	1	0.0017301	1	0.000506586	0.000722022
chr10	115609501	GA	G	1343.73	DCLRE1A	frameshift	26.9	0	0	0	0	1	0.000506586	0.000361011
chr10	115609728	T	C	2210.77	DCLRE1A	nonsynonymous	0.001	0	0	0	0	2	0.00101317	0.000722022
chr10	115609761	C	T	151	DCLRE1A	nonsynonymous	1.83	1	0.00458716	0	0	10	0.00506586	0.00397112
chr10	115609917	G	A	225	DCLRE1A	nonsynonymous	10.15	1	0.00458716	0	0	2	0.00101317	0.00108303
chr10	115610043	G	C	222	DCLRE1A	nonsynonymous	0.017	0	0	0	0	1	0.000506586	0.000361011
chr10	115610148	G	A	222	DCLRE1A	nonsynonymous	7.418	0	0	0	0	2	0.00101317	0.000722022
chr10	115610259	T	A	225	DCLRE1A	nonsynonymous	16.93	0	0	1	0.0017301	1	0.000506586	0.000722022
chr10	115612530	G	A	225	DCLRE1A	stopgain	37	1	0.00458716	1	0.0017301	7	0.0035461	0.0032491
chr10	115612595	G	A	222	DCLRE1A	nonsynonymous	26.6	0	0	0	0	1	0.000506586	0.000361011
chr10	115612667	T	C	222	DCLRE1A	nonsynonymous	13.88	0	0	0	0	3	0.00151976	0.00108303
chr10	115612695	T	G	222	DCLRE1A	nonsynonymous	6.287	0	0	0	0	1	0.000506586	0.000361011
chr10	115612730	C	T	222	DCLRE1A	nonsynonymous	0.001	0	0	0	0	3	0.00151976	0.00108303
chr10	115612765	C	G	4149.77	DCLRE1A	nonsynonymous	0.222	0	0	0	0	2	0.00101317	0.000722022
chr10	115612770	T	C	225	DCLRE1A	nonsynonymous	0.071	0	0	5	0.00865052	7	0.0035461	0.00433213
chr10	123239421	C	T	222	FGFR2	nonsynonymous	34	0	0	0	0	2	0.00101317	0.000722022
chr10	123260393	A	G	222	FGFR2	nonsynonymous	23.3	0	0	0	0	1	0.000506586	0.000361011
chr10	123278234	T	G	222	FGFR2	nonsynonymous	22.1	0	0	0	0	1	0.000506586	0.000361011
chr10	123298229	C	T	222	FGFR2	nonsynonymous	25.2	0	0	0	0	2	0.00101317	0.000722022
chr10	123310877	T	A	225	FGFR2	nonsynonymous	24.3	0	0	1	0.0017301	1	0.000506586	0.000722022
chr10	123325158	G	A	225	FGFR2	nonsynonymous	22.4	0	0	6	0.0103806	17	0.00861195	0.0083273
chr10	123325190	T	G	5865.77	FGFR2	nonsynonymous	24.3	0	0	0	0	1	0.000506586	0.000361011
chr10	123325210	T	C	5894.77	FGFR2	nonsynonymous	18.83	0	0	0	0	1	0.000506586	0.000361011
chr10	123353298	C	T	222	FGFR2	nonsynonymous	16.34	0	0	0	0	3	0.00151976	0.00108303
chr10	123353315	C	G	222	FGFR2	nonsynonymous	21.3	0	0	0	0	5	0.00253293	0.00180505
chr10	127512139	T	G	179	BCCIP	nonsynonymous	0.001	0	0	0	0	1	0.000506586	0.000361011
chr10	127512179	C	T	1034.77	BCCIP	nonsynonymous	23	0	0	0	0	1	0.000506586	0.000361011
chr10	127512219	A	T	1233.77	BCCIP	nonsynonymous	1.034	0	0	0	0	2	0.00101317	0.000722022
chr10	127512232	G	A	222	BCCIP	nonsynonymous	16.47	0	0	0	0	1	0.000506586	0.000361011
chr10	127515199	A	G	225	BCCIP	nonsynonymous	11.74	1	0.00458716	0	0	1	0.000506586	0.000722022
chr10	127520013	C	T	222	BCCIP	stopgain	36	0	0	0	0	2	0.00101317	0.000722022
chr10	127520029	G	A	225	BCCIP	nonsynonymous	15.1	0	0	1	0.0017301	0	0	0.000361011
chr10	127520177	G	A	149	BCCIP	splicing	26.2	1	0.00458716	0	0	0	0	0.000361011
chr10	127522461	C	G	225	BCCIP	nonsynonymous	14.54	0	0	1	0.0017301	1	0.000506586	0.000722022
chr10	127522465	A	C	222	BCCIP	nonsynonymous	2.53	0	0	0	0	1	0.000506586	0.000361011
chr10	127522475	C	T	1135.77	BCCIP	nonsynonymous	20.7	0	0	0	0	1	0.000506586	0.000361011
chr10	127524722	G	A	225	BCCIP	nonsynonymous	12.51	0	0	1	0.0017301	0	0	0.000361011
chr10	127524761	C	T	225	BCCIP	nonsynonymous	11.34	0	0	1	0.0017301	0	0	0.000361011
chr10	127524805	G	A	184	BCCIP	nonsynonymous	14.85	1	0.00458716	0	0	0	0	0.000361011
chr10	131334604	G	A	316.77	MGMT	nonsynonymous	1.111	0	0	0	0	2	0.00101317	0.000722022
chr10	131334613	C	T	222	MGMT	nonsynonymous	0.015	0	0	0	0	1	0.000506586	0.000361011
chr10	131334637	G	A	225	MGMT	nonsynonymous	0.232	0	0	1	0.0017301	0	0	0.000361011
chr10	131557574	G	A	222	MGMT	nonsynonymous	34	0	0	0	0	2	0.00101317	0.000722022
chr10	131565068	C	G	228	MGMT	nonsynonymous	28.3	0	0	0	0	2	0.00101317	0.000722022
chr10	131565127	G	T	222	MGMT	nonsynonymous	8.044	0	0	0	0	2	0.00101317	0.000722022
chr10	131565137	G	A	225	MGMT	stopgain	39	1	0.00458716	0	0	0	0	0.000361011
chr11	3050233	C	T	225	CARS	nonsynonymous	33	1	0.00458716	4	0.00692042	15	0.00759878	0.00724113
chr11	3050622	G	A	225	CARS	nonsynonymous	0.009	1	0.00458716	9	0.0155709	16	0.00810537	0.00941347
chr11	3059360	C	A	225	CARS	nonsynonymous	9.431	0	0	9	0.0155709	15	0.00759878	0.00868936
chr11	3697438	C	T	225	NUP98	nonsynonymous	33	0	0	1	0.0017301	4	0.00202634	0.00180505
chr11	3697594	C	T	222	NUP98	nonsynonymous	34	0	0	0	0	1	0.000506586	0.000361011
chr11	3704444	C	T	225	NUP98	nonsynonymous	15.85	0	0	1	0.0017301	1	0.000506586	0.000722022
chr11	3704467	G	T	192	NUP98	nonsynonymous	28.5	0	0	0	0	1	0.000506586	0.000361011
chr11	3704570	C	T	225	NUP98	nonsynonymous	26.2	0	0	1	0.0017301	1	0.000506586	0.000722022
chr11	3707410	T	C	222	NUP98	nonsynonymous	12.59	0	0	0	0	1	0.000506586	0.000361011
chr11	3714490	G	A	225	NUP98	nonsynonymous	28.1	0	0	1	0.0017301	0	0	0.000361011
chr11	3714558	C	G	225	NUP98	nonsynonymous	23.8	0	0	1	0.0017301	0	0	0.000361011
chr11	3716705	T	C	95	NUP98	nonsynonymous	11.31	1	0.00458716	0	0	0	0	0.000361011
chr11	3716782	C	T	225	NUP98	nonsynonymous	26.1	0	0	1	0.0017301	0	0	0.000361011
chr11	3716783	G	A	225	NUP98	nonsynonymous	34	0	0	1	0.0017301	0	0	0.000361011
chr11	3720413	T	C	222	NUP98	nonsynonymous	26.7	0	0	0	0	1	0.000506586	0.000361011
chr11	3723730	C	T	225	NUP98	nonsynonymous	19.15	0	0	2	0.00346021	4	0.00202634	0.00216607
chr11	3723822	A	G	225	NUP98	nonsynonymous	17.91	0	0	1	0.0017301	0	0	0.000361011
chr11	3723897	C	T	222	NUP98	nonsynonymous	27.8	0	0	0	0	2	0.00101317	0.000722022
chr11	3723913	G	T	222	NUP98	nonsynonymous	15.96	0	0	0	0	2	0.00101317	0.000722022
chr11	3723967	T	C	1267.77	NUP98	nonsynonymous	0.188	0	0	0	0	2	0.00101317	0.000722022
chr11	3726438	C	T	2976.77	NUP98	nonsynonymous	23.4	0	0	0	0	2	0.00101317	0.000722022
chr11	3726447	G	A	225	NUP98	nonsynonymous	23.3	0	0	1	0.0017301	0	0	0.000361011
chr11	3726459	G	A	222	NUP98	nonsynonymous	24.3	0	0	0	0	2	0.00101317	0.000722022
chr11	3733840	G	A	225	NUP98	nonsynonymous	19.38	1	0.00458716	0	0	5	0.00253293	0.00216607
chr11	3740736	G	C	222	NUP98	nonsynonymous	25.6	0	0	0	0	1	0.000506586	0.000361011
chr11	3741989	T	C	222	NUP98	nonsynonymous	15.92	0	0	0	0	1	0.000506586	0.000361011
chr11	3742052	ATACCTGTGAC	A	44.5	NUP98	splicing	32	3	0.0137615	0	0	0	0	0.00108303
chr11	3744437	T	G	225	NUP98	nonsynonymous	23.9	0	0	1	0.0017301	0	0	0.000361011
chr11	3744504	G	A	225	NUP98	nonsynonymous	29	0	0	1	0.0017301	3	0.00151976	0.00144404
chr11	3744531	C	T	222	NUP98	nonsynonymous	22.8	0	0	0	0	1	0.000506586	0.000361011
chr11	3744656	T	C	225	NUP98	nonsynonymous	23	0	0	1	0.0017301	0	0	0.000361011
chr11	3746346	C	G	181	NUP98	nonsynonymous	23.1	0	0	0	0	2	0.00101317	0.000722022
chr11	3746384	C	T	228	NUP98	nonsynonymous	23.3	0	0	0	0	2	0.00101317	0.000722022
chr11	3752750	T	C	225	NUP98	nonsynonymous	24	0	0	1	0.0017301	0	0	0.000361011
chr11	3756427	C	A	225	NUP98	nonsynonymous	27.6	1	0.00458716	0	0	0	0	0.000361011
chr11	3756497	T	C	222	NUP98	nonsynonymous	14.81	0	0	0	0	1	0.000506586	0.000361011
chr11	3765859	A	T	225	NUP98	nonsynonymous	23.4	0	0	1	0.0017301	0	0	0.000361011
chr11	3774578	A	G	225	NUP98	nonsynonymous	25.6	0	0	1	0.0017301	0	0	0.000361011
chr11	3781787	T	C	222	NUP98	nonsynonymous	13.52	0	0	0	0	1	0.000506586	0.000361011
chr11	3781826	A	C	225	NUP98	nonsynonymous	26.4	0	0	1	0.0017301	0	0	0.000361011
chr11	3784178	G	A	2737.77	NUP98	nonsynonymous	25.1	0	0	0	0	3	0.00151976	0.00108303
chr11	3793053	C	T	222	NUP98	nonsynonymous	22.5	0	0	0	0	1	0.000506586	0.000361011
chr11	3794962	G	T	222	NUP98	nonsynonymous	27.7	0	0	0	0	1	0.000506586	0.000361011
chr11	3800205	T	C	225	NUP98	nonsynonymous	23.8	0	0	3	0.00519031	2	0.00101317	0.00180505
chr11	9595556	A	C	222	WEE1	nonsynonymous	8.971	0	0	0	0	1	0.000506586	0.000361011
chr11	9595744	G	C	746.77	WEE1	nonsynonymous	9.604	0	0	0	0	1	0.000506586	0.000361011
chr11	9595749	A	G	222	WEE1	nonsynonymous	15.43	0	0	0	0	1	0.000506586	0.000361011
chr11	9595772	G	A	60	WEE1	nonsynonymous	14.4	0	0	2	0.00346021	10	0.00506586	0.00433213
chr11	9606816	A	T	222	WEE1	nonsynonymous	25.9	0	0	0	0	1	0.000506586	0.000361011
chr11	9606873	G	A	222	WEE1	nonsynonymous	11.78	0	0	0	0	2	0.00101317	0.000722022
chr11	9606888	A	C	225	WEE1	nonsynonymous	21.4	0	0	2	0.00346021	2	0.00101317	0.00144404
chr11	9610045	C	G	225	WEE1	nonsynonymous	15.58	0	0	1	0.0017301	0	0	0.000361011
chr11	9610102	C	T	79	WEE1	nonsynonymous	28.7	1	0.00458716	0	0	0	0	0.000361011
chr11	18357384	T	A	2489.77	GTF2H1	nonsynonymous	9.683	0	0	0	0	1	0.000506586	0.000361011
chr11	18359784	A	G	225	GTF2H1	nonsynonymous	3.087	0	0	1	0.0017301	2	0.00101317	0.00108303
chr11	18362901	G	A	221	GTF2H1	nonsynonymous	34	0	0	0	0	1	0.000506586	0.000361011
chr11	18369135	G	A	282.77	GTF2H1	nonsynonymous	25.4	0	0	0	0	1	0.000506586	0.000361011
chr11	18369199	C	T	225	GTF2H1	nonsynonymous	23.2	1	0.00458716	0	0	0	0	0.000361011
chr11	18369217	T	A	225	GTF2H1	nonsynonymous	31	0	0	1	0.0017301	0	0	0.000361011
chr11	18369426	A	G	225	GTF2H1	nonsynonymous	8.914	0	0	1	0.0017301	0	0	0.000361011
chr11	18369443	T	G	222	GTF2H1	nonsynonymous	12.33	0	0	0	0	2	0.00101317	0.000722022
chr11	18373477	C	A	1234.77	GTF2H1	nonsynonymous	24	0	0	0	0	1	0.000506586	0.000361011
chr11	18387342	A	G	109	GTF2H1	nonsynonymous	13.52	2	0.00917431	0	0	9	0.00455927	0.00397112
chr11	22646449	G	A	222	FANCF	nonsynonymous	24.3	0	0	0	0	2	0.00101317	0.000722022
chr11	22646453	C	T	2878.77	FANCF	nonsynonymous	12.2	0	0	0	0	1	0.000506586	0.000361011
chr11	22646474	C	T	225	FANCF	nonsynonymous	15.61	1	0.00458716	1	0.0017301	0	0	0.000722022
chr11	22646724	C	A	3867.77	FANCF	nonsynonymous	23.5	0	0	0	0	3	0.00151976	0.00108303
chr11	22646924	T	G	222	FANCF	nonsynonymous	0.001	0	0	0	0	2	0.00101317	0.000722022
chr11	22646945	G	T	222	FANCF	nonsynonymous	23	0	0	0	0	1	0.000506586	0.000361011
chr11	22646984	C	T	225	FANCF	nonsynonymous	11.35	0	0	1	0.0017301	12	0.00607903	0.00469314
chr11	22647007	G	A	225	FANCF	nonsynonymous	22.5	0	0	1	0.0017301	0	0	0.000361011
chr11	22647116	C	A	222	FANCF	nonsynonymous	12.73	0	0	0	0	4	0.00202634	0.00144404
chr11	22647124	G	A	225	FANCF	nonsynonymous	15.74	0	0	1	0.0017301	0	0	0.000361011
chr11	22647165	G	C	225	FANCF	nonsynonymous	0.145	0	0	1	0.0017301	0	0	0.000361011
chr11	22647247	C	A	225	FANCF	nonsynonymous	35	0	0	1	0.0017301	0	0	0.000361011
chr11	32421544	A	G	3559.77	WT1	nonsynonymous	25.4	0	0	0	0	1	0.000506586	0.000361011
chr11	32456593	G	C	194	WT1	nonsynonymous	5.881	0	0	0	0	1	0.000506586	0.000361011
chr11	32456684	C	T	222	WT1	nonsynonymous	24.4	0	0	0	0	1	0.000506586	0.000361011
chr11	32456710	G	T	162	WT1	nonsynonymous	13.56	0	0	0	0	1	0.000506586	0.000361011
chr11	32456774	A	C	411.77	WT1	nonsynonymous	24.5	0	0	0	0	1	0.000506586	0.000361011
chr11	43904281	G	A	225	ALKBH3	nonsynonymous	22.7	0	0	1	0.0017301	0	0	0.000361011
chr11	43904670	G	T	225	ALKBH3	nonsynonymous	23.6	0	0	1	0.0017301	0	0	0.000361011
chr11	43904691	G	C	225	ALKBH3	nonsynonymous	17.65	0	0	2	0.00346021	0	0	0.000722022
chr11	43905557	C	T	222	ALKBH3	stopgain	40	0	0	0	0	1	0.000506586	0.000361011
chr11	43908179	G	C	222	ALKBH3	nonsynonymous	27.4	0	0	0	0	1	0.000506586	0.000361011
chr11	43913641	T	C	1550.77	ALKBH3	nonsynonymous	28.1	0	0	0	0	2	0.00101317	0.000722022
chr11	43923096	C	T	225	ALKBH3	nonsynonymous	35	3	0.0137615	3	0.00519031	1	0.000506586	0.00252708
chr11	43923171	G	A	225	ALKBH3	nonsynonymous	33	0	0	1	0.0017301	0	0	0.000361011
chr11	43923244	G	A	225	ALKBH3	nonsynonymous	34	0	0	1	0.0017301	0	0	0.000361011
chr11	43940595	A	G	225	ALKBH3	nonsynonymous	17.56	0	0	1	0.0017301	3	0.00151976	0.00144404
chr11	44135818	C	T	225	EXT2	nonsynonymous	22.3	1	0.00458716	1	0.0017301	12	0.00607903	0.00506879
chr11	45868801	A	G	1366.77	CRY2	nonsynonymous	5.611	0	0	0	0	2	0.00101317	0.000722022
chr11	45869013	C	A	202	CRY2	nonsynonymous	25.2	0	0	0	0	23	0.0116515	0.0083273
chr11	45877621	G	A	225	CRY2	nonsynonymous	33	0	0	1	0.0017301	0	0	0.000361011
chr11	45882464	G	A	3060.77	CRY2	nonsynonymous	34	0	0	0	0	2	0.00101317	0.000722022
chr11	45889199	G	A	222	CRY2	nonsynonymous	25.3	0	0	0	0	1	0.000506586	0.000361011
chr11	45889280	C	T	225	CRY2	nonsynonymous	29	0	0	1	0.0017301	0	0	0.000361011
chr11	45891137	C	A	222	CRY2	nonsynonymous	19.76	0	0	0	0	2	0.00101317	0.000722022
chr11	45891261	A	G	154	CRY2	nonsynonymous	25	0	0	1	0.0017301	0	0	0.000361011
chr11	45891916	G	A	222	CRY2	nonsynonymous	23.2	0	0	0	0	1	0.000506586	0.000361011
chr11	45892075	G	A	225	CRY2	nonsynonymous	26.1	0	0	1	0.0017301	0	0	0.000361011
chr11	45893696	G	T	222	CRY2	nonsynonymous	22.3	0	0	0	0	2	0.00101317	0.000722022
chr11	45893739	T	C	222	CRY2	nonsynonymous	20.9	0	0	0	0	1	0.000506586	0.000361011
chr11	46329489	G	A	162	CREB3L1	nonsynonymous	3.186	1	0.00458716	6	0.0103806	8	0.00405269	0.00543085
chr11	46332586	A	T	110	CREB3L1	nonsynonymous	26.9	0	0	1	0.0017301	16	0.00810537	0.00615496
chr11	47236746	G	A	225	DDB2	nonsynonymous	1.381	0	0	1	0.0017301	0	0	0.000361011
chr11	47254485	G	A	222	DDB2	nonsynonymous	20.2	0	0	0	0	1	0.000506586	0.000361011
chr11	47259494	G	C	222	DDB2	nonsynonymous	22.8	0	0	0	0	1	0.000506586	0.000361011
chr11	47259728	G	A	182	DDB2	nonsynonymous	17.47	3	0.0137615	1	0.0017301	8	0.00405269	0.00433213
chr11	57094295	G	A	222	SSRP1	nonsynonymous	22.7	0	0	0	0	1	0.000506586	0.000361011
chr11	57095797	G	A	222	SSRP1	nonsynonymous	24.7	0	0	0	0	1	0.000506586	0.000361011
chr11	57100251	G	A	225	SSRP1	stopgain	37	0	0	1	0.0017301	0	0	0.000361011
chr11	57100266	T	C	222	SSRP1	nonsynonymous	9.227	0	0	0	0	2	0.00101317	0.000722022
chr11	57100504	C	T	222	SSRP1	nonsynonymous	23	0	0	0	0	1	0.000506586	0.000361011
chr11	57101938	G	A	225	SSRP1	nonsynonymous	23.8	0	0	1	0.0017301	0	0	0.000361011
chr11	57102097	C	T	225	SSRP1	nonsynonymous	24	0	0	2	0.00346021	10	0.00506586	0.00433213
chr11	57102568	C	T	4298.77	SSRP1	nonsynonymous	3.9	0	0	0	0	1	0.000506586	0.000361011
chr11	60666697	C	T	457.77	PRPF19	nonsynonymous	24.9	0	0	0	0	1	0.000506586	0.000361011
chr11	60669933	G	A	225	PRPF19	nonsynonymous	23.4	0	0	1	0.0017301	0	0	0.000361011
chr11	60670328	G	T	225	PRPF19	nonsynonymous	22.3	0	0	1	0.0017301	0	0	0.000361011
chr11	60671287	A	T	222	PRPF19	nonsynonymous	23	0	0	0	0	2	0.00101317	0.000722022
chr11	61076456	G	A	225	DDB1	nonsynonymous	27	0	0	1	0.0017301	0	0	0.000361011
chr11	61076462	T	C	222	DDB1	nonsynonymous	26.4	0	0	0	0	1	0.000506586	0.000361011
chr11	61081887	C	G	225	DDB1	nonsynonymous	17.8	0	0	1	0.0017301	0	0	0.000361011
chr11	61090560	T	C	222	DDB1	nonsynonymous	23.7	0	0	0	0	1	0.000506586	0.000361011
chr11	61093165	C	A	225	DDB1	nonsynonymous	34	1	0.00458716	0	0	0	0	0.000361011
chr11	61094353	G	A	222	DDB1	nonsynonymous	34	0	0	0	0	1	0.000506586	0.000361011
chr11	61099067	T	C	222	DDB1	nonsynonymous	17.34	0	0	0	0	2	0.00101317	0.000722022
chr11	61099151	G	A	217	DDB1	nonsynonymous	23.9	0	0	1	0.0017301	0	0	0.000361011
chr11	61563384	C	G	225	FEN1	nonsynonymous	23.9	0	0	1	0.0017301	0	0	0.000361011
chr11	61563549	G	A	222	FEN1	nonsynonymous	24.7	0	0	0	0	1	0.000506586	0.000361011
chr11	61563602	G	T	197	FEN1	stopgain	42	0	0	0	0	1	0.000506586	0.000361011
chr11	61563610	C	G	1807.77	FEN1	nonsynonymous	7.893	0	0	0	0	2	0.00101317	0.000722022
chr11	61563620	C	G	225	FEN1	nonsynonymous	13.13	0	0	1	0.0017301	1	0.000506586	0.000722022
chr11	61563872	A	T	115	FEN1	nonsynonymous	10.33	0	0	0	0	1	0.000506586	0.000361011
chr11	64572009	G	A	222	MEN1	nonsynonymous	11	0	0	0	0	1	0.000506586	0.000361011
chr11	64572021	G	A	225	MEN1	nonsynonymous	11.48	0	0	1	0.0017301	0	0	0.000361011
chr11	64572238	GGCCTCGGCCGCCTCGGCC	GGCCTCGGCC	222	MEN1	nonframeshift	17.36	0	0	0	0	1	0.000506586	0.000361011
chr11	64577221	C	T	222	MEN1	nonsynonymous	25.1	0	0	0	0	1	0.000506586	0.000361011
chr11	64577386	T	G	222	MEN1	nonsynonymous	16.57	0	0	0	0	1	0.000506586	0.000361011
chr11	65422021	T	C	222	RELA	nonsynonymous	24.1	0	0	0	0	1	0.000506586	0.000361011
chr11	65422180	T	G	203	RELA	nonsynonymous	14.93	0	0	0	0	2	0.00101317	0.000722022
chr11	65423162	G	C	170	RELA	nonsynonymous	12.97	0	0	0	0	1	0.000506586	0.000361011
chr11	65425764	C	T	92	RELA	nonsynonymous	23.1	1	0.00458716	3	0.00519031	6	0.00303951	0.00361011
chr11	65426234	G	C	3116.77	RELA	nonsynonymous	14.97	0	0	0	0	1	0.000506586	0.000361011
chr11	65426257	A	G	225	RELA	nonsynonymous	27	0	0	1	0.0017301	0	0	0.000361011
chr11	65479815	C	G	222	KAT5	nonsynonymous	12.15	0	0	0	0	1	0.000506586	0.000361011
chr11	65480820	C	G	197	KAT5	nonsynonymous	14.53	0	0	0	0	1	0.000506586	0.000361011
chr11	65484225	G	A	222	KAT5	nonsynonymous	22.5	0	0	0	0	2	0.00101317	0.000722022
chr11	65484447	G	A	225	KAT5	nonsynonymous	35	0	0	1	0.0017301	0	0	0.000361011
chr11	65628306	T	C	77	MUS81	nonsynonymous	26.6	0	0	1	0.0017301	0	0	0.000361011
chr11	65628450	C	T	222	MUS81	nonsynonymous	25.3	0	0	0	0	1	0.000506586	0.000361011
chr11	65628875	G	A	224	MUS81	nonsynonymous	0.524	0	0	1	0.0017301	1	0.000506586	0.000722022
chr11	65628899	C	T	222	MUS81	nonsynonymous	17.01	0	0	0	0	1	0.000506586	0.000361011
chr11	65629482	G	A	164	MUS81	nonsynonymous	24.8	0	0	1	0.0017301	1	0.000506586	0.000722022
chr11	65629506	G	T	222	MUS81	nonsynonymous	14.24	0	0	0	0	1	0.000506586	0.000361011
chr11	65629692	GTCA	G	91.5	MUS81	nonframeshift	8.447	0	0	1	0.0017301	0	0	0.000361011
chr11	65629693	TCACCAC	TCAC	217	MUS81	nonframeshift	10.2	0	0	1	0.0017301	0	0	0.000361011
chr11	65631085	C	T	222	MUS81	nonsynonymous	22.2	0	0	0	0	2	0.00101317	0.000722022
chr11	65631127	C	T	225	MUS81	nonsynonymous	5.456	1	0.00458716	3	0.00519031	7	0.0035461	0.00397112
chr11	65631145	T	C	174	MUS81	nonsynonymous	23.5	0	0	1	0.0017301	0	0	0.000361011
chr11	65631349	G	T	5597.77	MUS81	nonsynonymous	29.5	0	0	0	0	1	0.000506586	0.000361011
chr11	65631998	C	T	2461.77	MUS81	nonsynonymous	23.9	0	0	0	0	2	0.00101317	0.000722022
chr11	65632076	A	C	657.77	MUS81	nonsynonymous	26	0	0	0	0	4	0.00202634	0.00144404
chr11	65632242	G	A	225	MUS81	nonsynonymous	23.1	0	0	2	0.00346021	0	0	0.000722022
chr11	65632251	G	A	225	MUS81	nonsynonymous	14.8	0	0	1	0.0017301	0	0	0.000361011
chr11	65632525	G	A	4889.77	MUS81	nonsynonymous	17.04	0	0	0	0	1	0.000506586	0.000361011
chr11	65632560	C	T	222	MUS81	nonsynonymous	19.99	0	0	0	0	1	0.000506586	0.000361011
chr11	65632698	C	T	225	MUS81	nonsynonymous	24.9	0	0	1	0.0017301	0	0	0.000361011
chr11	65633478	CA	C	222	MUS81	frameshift	35	0	0	0	0	2	0.00101317	0.000722022
chr11	66391970	C	T	222	RBM14	nonsynonymous	12.14	0	0	0	0	2	0.00101317	0.000722022
chr11	66392147	C	T	157	RBM14	nonsynonymous	24.6	0	0	1	0.0017301	0	0	0.000361011
chr11	66392297	C	G	1574.77	RBM14	nonsynonymous	21	0	0	0	0	1	0.000506586	0.000361011
chr11	66392825	C	T	188	RBM14	nonsynonymous	17.55	0	0	1	0.0017301	11	0.00557244	0.00433213
chr11	66392920	G	A	32	RBM14	nonsynonymous	20.4	0	0	0	0	2	0.00101317	0.000722022
chr11	66393080	G	A	225	RBM14	nonsynonymous	23.7	0	0	1	0.0017301	0	0	0.000361011
chr11	66393136	G	A	119	RBM14	nonsynonymous	18.12	0	0	3	0.00519031	0	0	0.00108303
chr11	66393997	C	T	2520.77	RBM14	nonsynonymous	25.3	0	0	0	0	1	0.000506586	0.000361011
chr11	66394114	AC	ACATC	217	RBM14	nonframeshift	12.78	1	0.00458716	0	0	0	0	0.000361011
chr11	66411389	C	G	225	RBM14	nonsynonymous	18.86	1	0.00458716	0	0	0	0	0.000361011
chr11	66411520	G	A	222	RBM14	nonsynonymous	16.24	0	0	0	0	1	0.000506586	0.000361011
chr11	67119457	C	T	203.77	POLD4	nonsynonymous	6.814	0	0	0	0	2	0.00101317	0.000722022
chr11	67120789	GC	G	222	POLD4	frameshift	34	0	0	0	0	1	0.000506586	0.000361011
chr11	67120863	C	T	222	POLD4	nonsynonymous	34	0	0	0	0	2	0.00101317	0.000722022
chr11	67159688	C	T	69	RAD9A	nonsynonymous	31	0	0	1	0.0017301	2	0.00101317	0.00108303
chr11	67161215	G	A	218	RAD9A	nonsynonymous	22.2	0	0	0	0	1	0.000506586	0.000361011
chr11	67163281	CACGA	CA	112	RAD9A	nonframeshift	21.7	0	0	1	0.0017301	0	0	0.000361011
chr11	67163283	CGAGGAGGAGG	CGAGGAGG	217	RAD9A	nonframeshift	17.43	0	0	5	0.00865052	0	0	0.00180505
chr11	67163628	A	G	225	RAD9A	nonsynonymous	25.4	0	0	2	0.00346021	9	0.00455927	0.00397112
chr11	67163645	A	G	225	RAD9A	nonsynonymous	26.9	0	0	1	0.0017301	0	0	0.000361011
chr11	67163780	G	A	222	RAD9A	nonsynonymous	23.9	0	0	0	0	3	0.00151976	0.00108303
chr11	67163865	C	G	1944.77	RAD9A	nonsynonymous	0.643	0	0	0	0	2	0.00101317	0.000722022
chr11	67164720	G	A	222	RAD9A	nonsynonymous	9.9	0	0	0	0	5	0.00253293	0.00180505
chr11	67164768	C	T	222	RAD9A	nonsynonymous	0.113	0	0	0	0	1	0.000506586	0.000361011
chr11	67164800	CGAGGAGGA	CGAGGA	676.73	RAD9A	nonframeshift	12.45	0	0	0	0	2	0.00101317	0.000722022
chr11	67164847	C	A	222	RAD9A	nonsynonymous	28.5	0	0	0	0	1	0.000506586	0.000361011
chr11	67164959	A	T	196	RAD9A	nonsynonymous	25.4	0	0	1	0.0017301	1	0.000506586	0.000722022
chr11	67351964	G	T	94	GSTP1	nonsynonymous	20.3	0	0	1	0.0017301	5	0.00253293	0.00216607
chr11	67352040	G	T	1370.77	GSTP1	nonsynonymous	24	0	0	0	0	1	0.000506586	0.000361011
chr11	67352192	C	T	222	GSTP1	nonsynonymous	11.06	0	0	0	0	1	0.000506586	0.000361011
chr11	67352695	C	T	225	GSTP1	nonsynonymous	16.16	0	0	1	0.0017301	0	0	0.000361011
chr11	67353609	C	T	222	GSTP1	nonsynonymous	27.8	0	0	0	0	1	0.000506586	0.000361011
chr11	67353654	G	A	222	GSTP1	nonsynonymous	22.7	0	0	0	0	1	0.000506586	0.000361011
chr11	67353667	C	G	2327.77	GSTP1	nonsynonymous	24.6	0	0	0	0	2	0.00101317	0.000722022
chr11	67353669	T	C	225	GSTP1	nonsynonymous	27.3	0	0	1	0.0017301	0	0	0.000361011
chr11	67354004	C	G	225	GSTP1	nonsynonymous	6.461	1	0.00458716	0	0	0	0	0.000361011
chr11	67354017	A	C	200	GSTP1	nonsynonymous	11.17	0	0	1	0.0017301	0	0	0.000361011
chr11	68673601	C	G	225	IGHMBP2	nonsynonymous	9.578	2	0.00917431	1	0.0017301	8	0.00405269	0.00397112
chr11	68673615	G	C	222	IGHMBP2	nonsynonymous	22.8	0	0	0	0	4	0.00202634	0.00144404
chr11	68673662	G	C	774.77	IGHMBP2	nonsynonymous	21.8	0	0	0	0	1	0.000506586	0.000361011
chr11	68673673	G	A	222	IGHMBP2	nonsynonymous	4.735	0	0	0	0	2	0.00101317	0.000722022
chr11	68675700	C	T	153	IGHMBP2	nonsynonymous	24.7	1	0.00458716	0	0	1	0.000506586	0.000722022
chr11	68675749	G	T	222	IGHMBP2	nonsynonymous	10.26	0	0	0	0	2	0.00101317	0.000722022
chr11	68675796	G	A	224	IGHMBP2	nonsynonymous	34	0	0	1	0.0017301	0	0	0.000361011
chr11	68678963	A	T	222	IGHMBP2	nonsynonymous	0.001	0	0	0	0	2	0.00101317	0.000722022
chr11	68682321	G	A	222	IGHMBP2	nonsynonymous	27	0	0	0	0	1	0.000506586	0.000361011
chr11	68682328	A	G	222	IGHMBP2	nonsynonymous	24.7	0	0	0	0	2	0.00101317	0.000722022
chr11	68682346	C	G	225	IGHMBP2	nonsynonymous	28.9	1	0.00458716	1	0.0017301	3	0.00151976	0.00180505
chr11	68682387	C	T	222	IGHMBP2	nonsynonymous	33	0	0	0	0	2	0.00101317	0.000722022
chr11	68682409	A	G	222	IGHMBP2	nonsynonymous	13.93	0	0	0	0	2	0.00101317	0.000722022
chr11	68682436	G	A	225	IGHMBP2	nonsynonymous	16.1	1	0.00458716	0	0	0	0	0.000361011
chr11	68685277	A	T	222	IGHMBP2	nonsynonymous	28	0	0	0	0	2	0.00101317	0.000722022
chr11	68685322	C	T	225	IGHMBP2	nonsynonymous	16.26	0	0	1	0.0017301	0	0	0.000361011
chr11	68696654	C	T	186	IGHMBP2	nonsynonymous	28.4	1	0.00458716	0	0	0	0	0.000361011
chr11	68696710	A	G	222	IGHMBP2	nonsynonymous	0.235	0	0	0	0	2	0.00101317	0.000722022
chr11	68696783	C	T	41	IGHMBP2	nonsynonymous	31	0	0	1	0.0017301	4	0.00202634	0.00180505
chr11	68700825	G	A	505.77	IGHMBP2	nonsynonymous	7.598	0	0	0	0	4	0.00202634	0.00144404
chr11	68701266	C	A	181	IGHMBP2	nonsynonymous	24.3	0	0	1	0.0017301	0	0	0.000361011
chr11	68701332	C	A	225	IGHMBP2	stopgain	35	1	0.00458716	0	0	0	0	0.000361011
chr11	68701941	G	A	158	IGHMBP2	nonsynonymous	23.6	0	0	0	0	1	0.000506586	0.000361011
chr11	68701991	C	T	222	IGHMBP2	nonsynonymous	23.8	0	0	0	0	2	0.00101317	0.000722022
chr11	68703887	G	A	222	IGHMBP2	nonsynonymous	19.33	0	0	0	0	4	0.00202634	0.00144404
chr11	68703907	T	G	4943.77	IGHMBP2	nonsynonymous	3.292	0	0	0	0	1	0.000506586	0.000361011
chr11	68703943	G	C	222	IGHMBP2	nonsynonymous	8.207	0	0	0	0	1	0.000506586	0.000361011
chr11	68703974	G	A	225	IGHMBP2	nonsynonymous	4.53	0	0	1	0.0017301	0	0	0.000361011
chr11	68703983	C	T	225	IGHMBP2	nonsynonymous	23.1	0	0	1	0.0017301	0	0	0.000361011
chr11	68704124	G	A	225	IGHMBP2	nonsynonymous	0.883	1	0.00458716	0	0	3	0.00151976	0.00144404
chr11	68704136	C	T	222	IGHMBP2	nonsynonymous	25.3	0	0	0	0	1	0.000506586	0.000361011
chr11	68704317	G	A	222	IGHMBP2	nonsynonymous	1.259	0	0	0	0	1	0.000506586	0.000361011
chr11	68704479	C	T	168	IGHMBP2	nonsynonymous	1.737	0	0	1	0.0017301	0	0	0.000361011
chr11	68704546	GAAAAAA	GAA	228	IGHMBP2	frameshift	35	0	0	0	0	2	0.00101317	0.000722022
chr11	68705684	C	A	222	IGHMBP2	nonsynonymous	25.8	0	0	0	0	1	0.000506586	0.000361011
chr11	68705709	G	A	3039.77	IGHMBP2	nonsynonymous	0.001	0	0	0	0	1	0.000506586	0.000361011
chr11	68705791	G	A	194	IGHMBP2	nonsynonymous	16.21	0	0	1	0.0017301	0	0	0.000361011
chr11	68705820	G	A	225	IGHMBP2	nonsynonymous	35	2	0.00917431	1	0.0017301	13	0.00658561	0.0057929
chr11	68707053	C	T	164	IGHMBP2	nonsynonymous	35	0	0	0	0	1	0.000506586	0.000361011
chr11	68707054	G	A	205	IGHMBP2	nonsynonymous	33	0	0	1	0.0017301	0	0	0.000361011
chr11	68707086	A	G	214	IGHMBP2	nonsynonymous	23.6	1	0.00458716	0	0	1	0.000506586	0.000722022
chr11	68707089	A	G	225	IGHMBP2	nonsynonymous	0.392	0	0	1	0.0017301	0	0	0.000361011
chr11	68707114	G	A	222	IGHMBP2	nonsynonymous	20.6	0	0	0	0	2	0.00101317	0.000722022
chr11	68707125	CAGAG	CAG	133	IGHMBP2	frameshift	35	0	0	1	0.0017301	0	0	0.000361011
chr11	68707139	T	G	164	IGHMBP2	nonsynonymous	23.5	0	0	1	0.0017301	4	0.00202634	0.00180505
chr11	69456169	G	A	222	CCND1	nonsynonymous	18.21	0	0	0	0	1	0.000506586	0.000361011
chr11	69458009	C	A	3375.77	CCND1	nonsynonymous	25.1	0	0	0	0	2	0.00101317	0.000722022
chr11	69466033	C	T	222	CCND1	nonsynonymous	35	0	0	0	0	2	0.00101317	0.000722022
chr11	69466034	G	T	222	CCND1	nonsynonymous	29.4	0	0	0	0	2	0.00101317	0.000722022
chr11	71714947	G	A	222	NUMA1	stopgain	52	0	0	0	0	2	0.00101317	0.000722022
chr11	71715013	G	A	218	NUMA1	nonsynonymous	35	0	0	1	0.0017301	0	0	0.000361011
chr11	71715138	C	T	3117.77	NUMA1	nonsynonymous	35	0	0	0	0	1	0.000506586	0.000361011
chr11	71715139	G	A	225	NUMA1	nonsynonymous	35	0	0	1	0.0017301	0	0	0.000361011
chr11	71715733	G	A	225	NUMA1	nonsynonymous	34	0	0	1	0.0017301	3	0.00151976	0.00144404
chr11	71717116	C	T	222	NUMA1	nonsynonymous	23	0	0	0	0	2	0.00101317	0.000722022
chr11	71717242	G	A	2305.77	NUMA1	nonsynonymous	23.7	0	0	0	0	1	0.000506586	0.000361011
chr11	71717260	G	T	222	NUMA1	nonsynonymous	24.3	0	0	0	0	2	0.00101317	0.000722022
chr11	71717267	A	G	2219.77	NUMA1	nonsynonymous	15.62	0	0	0	0	14	0.0070922	0.00506879
chr11	71717300	C	T	179	NUMA1	nonsynonymous	18.75	0	0	1	0.0017301	3	0.00151976	0.00144404
chr11	71718294	G	A	268.77	NUMA1	nonsynonymous	27.7	0	0	0	0	2	0.00101317	0.000722022
chr11	71718297	C	T	211	NUMA1	nonsynonymous	20.4	1	0.00458716	0	0	0	0	0.000361011
chr11	71718414	G	A	222	NUMA1	nonsynonymous	35	0	0	0	0	1	0.000506586	0.000361011
chr11	71719858	C	A	222	NUMA1	nonsynonymous	32	0	0	0	0	1	0.000506586	0.000361011
chr11	71721831	C	T	2061.77	NUMA1	splicing	26	0	0	0	0	1	0.000506586	0.000361011
chr11	71724050	C	T	225	NUMA1	nonsynonymous	1.437	1	0.00458716	0	0	0	0	0.000361011
chr11	71724092	T	C	222	NUMA1	nonsynonymous	24.8	0	0	0	0	1	0.000506586	0.000361011
chr11	71724377	G	A	222	NUMA1	nonsynonymous	14.25	0	0	0	0	1	0.000506586	0.000361011
chr11	71724515	G	C	225	NUMA1	nonsynonymous	7.646	0	0	1	0.0017301	4	0.00202634	0.00180505
chr11	71724606	G	C	3096.77	NUMA1	nonsynonymous	23.9	0	0	0	0	2	0.00101317	0.000722022
chr11	71724656	C	T	222	NUMA1	nonsynonymous	26.2	0	0	0	0	1	0.000506586	0.000361011
chr11	71725021	C	A	222	NUMA1	nonsynonymous	21.4	0	0	0	0	2	0.00101317	0.000722022
chr11	71725071	G	A	222	NUMA1	nonsynonymous	3.02	0	0	0	0	1	0.000506586	0.000361011
chr11	71725079	C	T	225	NUMA1	nonsynonymous	0.107	1	0.00458716	2	0.00346021	0	0	0.00108303
chr11	71725089	G	A	222	NUMA1	nonsynonymous	21.8	0	0	0	0	4	0.00202634	0.00144404
chr11	71725144	T	G	225	NUMA1	nonsynonymous	17.99	1	0.00458716	3	0.00519031	7	0.0035461	0.00397112
chr11	71725199	G	A	222	NUMA1	nonsynonymous	0.372	0	0	0	0	1	0.000506586	0.000361011
chr11	71725236	A	G	225	NUMA1	nonsynonymous	0.022	0	0	1	0.0017301	1	0.000506586	0.000722022
chr11	71725397	G	A	127	NUMA1	nonsynonymous	15.93	1	0.00458716	0	0	2	0.00101317	0.00108303
chr11	71725432	G	T	222	NUMA1	nonsynonymous	19.42	0	0	0	0	1	0.000506586	0.000361011
chr11	71725451	C	T	225	NUMA1	nonsynonymous	24.9	0	0	1	0.0017301	1	0.000506586	0.000722022
chr11	71725538	C	A	225	NUMA1	nonsynonymous	27	0	0	1	0.0017301	0	0	0.000361011
chr11	71725595	C	T	167	NUMA1	nonsynonymous	24.3	0	0	1	0.0017301	0	0	0.000361011
chr11	71725617	C	T	222	NUMA1	nonsynonymous	22.9	0	0	0	0	1	0.000506586	0.000361011
chr11	71725634	C	T	225	NUMA1	nonsynonymous	17.82	1	0.00458716	3	0.00519031	14	0.0070922	0.00651702
chr11	71725754	G	A	1167.77	NUMA1	nonsynonymous	10.59	0	0	0	0	4	0.00202634	0.00144404
chr11	71725797	G	A	225	NUMA1	nonsynonymous	19.26	0	0	3	0.00519031	4	0.00202634	0.00252708
chr11	71726089	G	T	22	NUMA1	nonsynonymous	6.52	1	0.00458716	0	0	0	0	0.000361011
chr11	71726122	T	A	225	NUMA1	nonsynonymous	21.7	1	0.00458716	3	0.00519031	7	0.0035461	0.00397112
chr11	71726379	T	C	222	NUMA1	nonsynonymous	15.87	0	0	0	0	2	0.00101317	0.000722022
chr11	71727119	T	C	225	NUMA1	nonsynonymous	0.524	0	0	2	0.00346021	2	0.00101317	0.00144404
chr11	71727123	A	G	2989.77	NUMA1	nonsynonymous	22.9	0	0	0	0	1	0.000506586	0.000361011
chr11	71727153	T	G	222	NUMA1	nonsynonymous	8.717	0	0	0	0	1	0.000506586	0.000361011
chr11	71727185	C	A	222	NUMA1	nonsynonymous	0.06	0	0	0	0	1	0.000506586	0.000361011
chr11	71727221	C	T	222	NUMA1	nonsynonymous	0.224	0	0	0	0	3	0.00151976	0.00108303
chr11	71727222	G	C	222	NUMA1	nonsynonymous	7.576	0	0	0	0	2	0.00101317	0.000722022
chr11	71727238	C	G	222	NUMA1	nonsynonymous	0.173	0	0	0	0	1	0.000506586	0.000361011
chr11	71728750	C	T	225	NUMA1	nonsynonymous	11.84	0	0	1	0.0017301	0	0	0.000361011
chr11	71728818	G	A	222	NUMA1	nonsynonymous	21.8	0	0	0	0	1	0.000506586	0.000361011
chr11	71728822	G	C	157	NUMA1	nonsynonymous	2.202	0	0	1	0.0017301	4	0.00202634	0.00180505
chr11	71729276	G	A	222	NUMA1	nonsynonymous	28.5	0	0	0	0	1	0.000506586	0.000361011
chr11	71729312	A	G	222	NUMA1	nonsynonymous	24.5	0	0	0	0	1	0.000506586	0.000361011
chr11	71729517	G	A	222	NUMA1	nonsynonymous	7.962	0	0	0	0	1	0.000506586	0.000361011
chr11	71729523	C	T	222	NUMA1	nonsynonymous	20.4	0	0	0	0	1	0.000506586	0.000361011
chr11	71729533	G	A	222	NUMA1	nonsynonymous	32	0	0	0	0	1	0.000506586	0.000361011
chr11	71729886	T	C	222	NUMA1	nonsynonymous	17.13	0	0	0	0	2	0.00101317	0.000722022
chr11	71729929	T	G	222	NUMA1	nonsynonymous	16.11	0	0	0	0	1	0.000506586	0.000361011
chr11	71732264	T	G	222	NUMA1	nonsynonymous	1.463	0	0	0	0	1	0.000506586	0.000361011
chr11	71733433	C	T	222	NUMA1	nonsynonymous	22.9	0	0	0	0	3	0.00151976	0.00108303
chr11	71734181	T	G	125	NUMA1	nonsynonymous	17.35	0	0	1	0.0017301	1	0.000506586	0.000722022
chr11	71734188	G	C	225	NUMA1	nonsynonymous	22.3	0	0	1	0.0017301	0	0	0.000361011
chr11	71735373	A	T	225	NUMA1	nonsynonymous	26.2	0	0	1	0.0017301	1	0.000506586	0.000722022
chr11	74315835	A	G	222	POLD3	nonsynonymous	12.82	0	0	0	0	2	0.00101317	0.000722022
chr11	74329683	A	G	222	POLD3	nonsynonymous	25.2	0	0	0	0	2	0.00101317	0.000722022
chr11	74329713	A	G	222	POLD3	nonsynonymous	23.3	0	0	0	0	1	0.000506586	0.000361011
chr11	74329833	C	G	225	POLD3	nonsynonymous	15.01	1	0.00458716	1	0.0017301	2	0.00101317	0.00144404
chr11	74336462	A	G	222	POLD3	nonsynonymous	23.2	0	0	0	0	1	0.000506586	0.000361011
chr11	74340294	C	T	181	POLD3	nonsynonymous	19.1	0	0	1	0.0017301	0	0	0.000361011
chr11	74340318	A	G	225	POLD3	nonsynonymous	13.28	1	0.00458716	0	0	3	0.00151976	0.00144404
chr11	74345723	G	C	222	POLD3	nonsynonymous	24.1	0	0	0	0	1	0.000506586	0.000361011
chr11	74345739	A	C	222	POLD3	nonsynonymous	17.04	0	0	0	0	1	0.000506586	0.000361011
chr11	74347276	G	A	222	POLD3	nonsynonymous	26.4	0	0	0	0	1	0.000506586	0.000361011
chr11	74347299	C	G	213	POLD3	nonsynonymous	0.002	3	0.0137615	5	0.00865052	7	0.0035461	0.00543085
chr11	74351626	G	A	228	POLD3	nonsynonymous	29.3	0	0	0	0	4	0.00202634	0.00144404
chr11	74351693	C	T	222	POLD3	nonsynonymous	24.1	0	0	0	0	2	0.00101317	0.000722022
chr11	75112742	C	A	222	RPS3	nonsynonymous	23.5	0	0	0	0	1	0.000506586	0.000361011
chr11	75113357	ATGGTG	ATG	222	RPS3	nonframeshift	5.782	0	0	0	0	5	0.00253293	0.00180505
chr11	75113366	G	A	222	RPS3	nonsynonymous	0.007	0	0	0	0	1	0.000506586	0.000361011
chr11	75115875	C	A	88	RPS3	nonsynonymous	11.88	1	0.00458716	2	0.00346021	3	0.00151976	0.00216607
chr11	75572808	G	A	225	UVRAG	nonsynonymous	29.8	1	0.00458716	0	0	1	0.000506586	0.000722022
chr11	75590944	G	T	24	UVRAG	nonsynonymous	33	1	0.00458716	0	0	0	0	0.000361011
chr11	75590983	T	A	3451.77	UVRAG	nonsynonymous	24.6	0	0	0	0	1	0.000506586	0.000361011
chr11	75672550	A	G	225	UVRAG	nonsynonymous	23	0	0	3	0.00519031	1	0.000506586	0.00144404
chr11	75694476	A	G	225	UVRAG	nonsynonymous	13.38	0	0	3	0.00519031	1	0.000506586	0.00144404
chr11	75694488	C	T	225	UVRAG	nonsynonymous	25.6	0	0	1	0.0017301	0	0	0.000361011
chr11	75694530	A	G	225	UVRAG	nonsynonymous	27	1	0.00458716	0	0	0	0	0.000361011
chr11	75694549	A	C	225	UVRAG	nonsynonymous	23.6	1	0.00458716	2	0.00346021	15	0.00759878	0.00651702
chr11	75718585	T	C	225	UVRAG	nonsynonymous	22.8	1	0.00458716	0	0	0	0	0.000361011
chr11	75727915	A	G	225	UVRAG	nonsynonymous	25	0	0	1	0.0017301	0	0	0.000361011
chr11	75776812	C	G	222	UVRAG	nonsynonymous	26.8	0	0	0	0	1	0.000506586	0.000361011
chr11	75851814	G	T	222	UVRAG	nonsynonymous	10.02	0	0	0	0	10	0.00506586	0.00361011
chr11	75852167	G	A	225	UVRAG	nonsynonymous	17.81	1	0.00458716	0	0	0	0	0.000361011
chr11	75852279	C	T	173	UVRAG	nonsynonymous	27.7	1	0.00458716	0	0	0	0	0.000361011
chr11	75852356	G	A	943.77	UVRAG	nonsynonymous	26.2	0	0	0	0	3	0.00151976	0.00108303
chr11	93517882	A	C	220	MED17	nonsynonymous	9.16	0	0	0	0	1	0.000506586	0.000361011
chr11	93517891	C	T	2020.77	MED17	nonsynonymous	23.8	0	0	0	0	1	0.000506586	0.000361011
chr11	93517903	C	G	77	MED17	nonsynonymous	22.8	0	0	1	0.0017301	0	0	0.000361011
chr11	93523741	A	C	222	MED17	nonsynonymous	7.357	0	0	0	0	1	0.000506586	0.000361011
chr11	93529634	T	A	225	MED17	nonsynonymous	11.08	0	0	1	0.0017301	0	0	0.000361011
chr11	93535092	A	C	225	MED17	nonsynonymous	25.9	1	0.00458716	0	0	0	0	0.000361011
chr11	93540710	G	A	222	MED17	nonsynonymous	23.2	0	0	0	0	1	0.000506586	0.000361011
chr11	94169020	T	C	1433.77	MRE11A	nonsynonymous	10.29	0	0	0	0	2	0.00101317	0.000722022
chr11	94170372	G	A	222	MRE11A	stopgain	37	0	0	0	0	1	0.000506586	0.000361011
chr11	94170386	C	T	1015.77	MRE11A	nonsynonymous	22.4	0	0	0	0	2	0.00101317	0.000722022
chr11	94179032	C	T	2236.77	MRE11A	nonsynonymous	13.39	0	0	0	0	1	0.000506586	0.000361011
chr11	94180388	T	C	225	MRE11A	nonsynonymous	17.24	0	0	1	0.0017301	0	0	0.000361011
chr11	94180441	C	T	225	MRE11A	nonsynonymous	18.87	0	0	1	0.0017301	0	0	0.000361011
chr11	94180481	A	G	222	MRE11A	nonsynonymous	13.65	0	0	0	0	1	0.000506586	0.000361011
chr11	94180525	A	G	225	MRE11A	nonsynonymous	14.01	0	0	1	0.0017301	0	0	0.000361011
chr11	94192578	T	C	225	MRE11A	nonsynonymous	16.96	0	0	1	0.0017301	0	0	0.000361011
chr11	94192590	T	C	3114.77	MRE11A	nonsynonymous	23	0	0	0	0	1	0.000506586	0.000361011
chr11	94192594	C	T	2687.77	MRE11A	nonsynonymous	25.6	0	0	0	0	2	0.00101317	0.000722022
chr11	94192599	G	T	225	MRE11A	nonsynonymous	23.7	2	0.00917431	3	0.00519031	10	0.00506586	0.00543085
chr11	94197342	G	A	196	MRE11A	nonsynonymous	26.7	0	0	0	0	1	0.000506586	0.000361011
chr11	94201026	G	A	207	MRE11A	nonsynonymous	24.3	0	0	0	0	1	0.000506586	0.000361011
chr11	94203652	G	C	225	MRE11A	nonsynonymous	20.8	0	0	2	0.00346021	3	0.00151976	0.00180505
chr11	94204767	G	C	225	MRE11A	nonsynonymous	27.2	0	0	1	0.0017301	0	0	0.000361011
chr11	94211970	C	T	176	MRE11A	nonsynonymous	22.8	0	0	0	0	1	0.000506586	0.000361011
chr11	94211976	T	C	225	MRE11A	nonsynonymous	9.781	1	0.00458716	0	0	0	0	0.000361011
chr11	100999245	G	A	225	PGR	nonsynonymous	23.2	2	0.00917431	7	0.0121107	17	0.00861195	0.00941347
chr11	108098364	C	G	222	ATM	nonsynonymous	26.1	0	0	0	0	2	0.00101317	0.000722022
chr11	108098564	G	A	207	ATM	nonsynonymous	17.54	0	0	0	0	1	0.000506586	0.000361011
chr11	108098576	C	G	225	ATM	nonsynonymous	25.1	2	0.00917431	7	0.0121107	17	0.00861195	0.00941347
chr11	108099921	A	G	222	ATM	nonsynonymous	11.23	0	0	0	0	1	0.000506586	0.000361011
chr11	108100014	A	G	225	ATM	nonsynonymous	23.3	1	0.00458716	0	0	0	0	0.000361011
chr11	108106415	G	T	222	ATM	nonsynonymous	25.8	0	0	0	0	1	0.000506586	0.000361011
chr11	108106443	T	A	225	ATM	nonsynonymous	4.635	1	0.00458716	6	0.0103806	11	0.00557244	0.00651702
chr11	108114721	C	A	179	ATM	nonsynonymous	14.04	1	0.00458716	0	0	0	0	0.000361011
chr11	108114727	G	C	225	ATM	nonsynonymous	12.39	0	0	2	0.00346021	1	0.000506586	0.00108303
chr11	108114779	G	A	225	ATM	nonsynonymous	26.9	1	0.00458716	0	0	0	0	0.000361011
chr11	108114793	G	A	222	ATM	nonsynonymous	23.7	0	0	0	0	6	0.00303951	0.00216607
chr11	108115560	TA	TAA	217	ATM	frameshift	24.1	0	0	1	0.0017301	0	0	0.000361011
chr11	108115601	G	A	225	ATM	nonsynonymous	13.4	0	0	1	0.0017301	1	0.000506586	0.000722022
chr11	108117691	G	A	225	ATM	nonsynonymous	23.8	0	0	1	0.0017301	0	0	0.000361011
chr11	108117787	C	T	225	ATM	nonsynonymous	25.9	0	0	1	0.0017301	3	0.00151976	0.00144404
chr11	108117798	C	T	222	ATM	nonsynonymous	35	0	0	0	0	2	0.00101317	0.000722022
chr11	108119823	T	C	225	ATM	nonsynonymous	23.2	0	0	1	0.0017301	5	0.00253293	0.00216607
chr11	108121708	G	T	222	ATM	nonsynonymous	29	0	0	0	0	1	0.000506586	0.000361011
chr11	108121733	G	A	225	ATM	nonsynonymous	23.6	0	0	1	0.0017301	4	0.00202634	0.00180505
chr11	108121787	G	A	225	ATM	nonsynonymous	23.7	0	0	1	0.0017301	0	0	0.000361011
chr11	108122592	C	G	225	ATM	nonsynonymous	13.24	1	0.00458716	2	0.00346021	1	0.000506586	0.00144404
chr11	108122700	T	C	177	ATM	nonsynonymous	3.12	0	0	0	0	4	0.00202634	0.00144404
chr11	108123551	C	T	225	ATM	nonsynonymous	24.3	0	0	2	0.00346021	5	0.00253293	0.00252708
chr11	108123578	G	T	222	ATM	nonsynonymous	24	0	0	0	0	1	0.000506586	0.000361011
chr11	108124602	C	A	222	ATM	nonsynonymous	14.54	0	0	0	0	2	0.00101317	0.000722022
chr11	108124663	A	G	225	ATM	nonsynonymous	0.001	1	0.00458716	0	0	0	0	0.000361011
chr11	108128232	A	G	222	ATM	nonsynonymous	13.39	0	0	0	0	5	0.00253293	0.00180505
chr11	108128246	T	A	1616.77	ATM	nonsynonymous	16.81	0	0	0	0	2	0.00101317	0.000722022
chr11	108128290	A	G	222	ATM	nonsynonymous	0.001	0	0	0	0	1	0.000506586	0.000361011
chr11	108128319	A	C	222	ATM	nonsynonymous	7.245	0	0	0	0	3	0.00151976	0.00108303
chr11	108129744	T	C	222	ATM	nonsynonymous	25.2	0	0	0	0	1	0.000506586	0.000361011
chr11	108129764	A	G	225	ATM	nonsynonymous	23.7	1	0.00458716	0	0	0	0	0.000361011
chr11	108129778	C	A	225	ATM	nonsynonymous	12.89	0	0	1	0.0017301	3	0.00151976	0.00144404
chr11	108137925	C	T	3773.77	ATM	nonsynonymous	17.83	0	0	0	0	1	0.000506586	0.000361011
chr11	108137953	A	C	222	ATM	nonsynonymous	12.67	0	0	0	0	1	0.000506586	0.000361011
chr11	108137971	T	C	222	ATM	nonsynonymous	7.306	0	0	0	0	1	0.000506586	0.000361011
chr11	108138003	T	C	225	ATM	nonsynonymous	8.823	1	0.00458716	9	0.0155709	16	0.00810537	0.00941347
chr11	108138045	C	T	225	ATM	nonsynonymous	7.493	0	0	2	0.00346021	1	0.000506586	0.00108303
chr11	108139177	A	T	1029.77	ATM	nonsynonymous	21.3	0	0	0	0	1	0.000506586	0.000361011
chr11	108139268	C	T	222	ATM	nonsynonymous	32	0	0	0	0	1	0.000506586	0.000361011
chr11	108141988	T	C	222	ATM	nonsynonymous	26.8	0	0	0	0	3	0.00151976	0.00108303
chr11	108142001	G	A	1017.77	ATM	nonsynonymous	26.1	0	0	0	0	2	0.00101317	0.000722022
chr11	108142070	A	G	225	ATM	nonsynonymous	0.001	0	0	1	0.0017301	0	0	0.000361011
chr11	108143299	A	G	225	ATM	nonsynonymous	0.019	0	0	1	0.0017301	1	0.000506586	0.000722022
chr11	108143462	CAAAA	CAAA	2601.73	ATM	frameshift	25.3	0	0	0	0	2	0.00101317	0.000722022
chr11	108143507	A	G	225	ATM	nonsynonymous	0.009	0	0	1	0.0017301	0	0	0.000361011
chr11	108150304	A	T	222	ATM	nonsynonymous	20.5	0	0	0	0	1	0.000506586	0.000361011
chr11	108150316	A	G	222	ATM	nonsynonymous	21.9	0	0	0	0	3	0.00151976	0.00108303
chr11	108151824	G	A	225	ATM	nonsynonymous	34	0	0	1	0.0017301	0	0	0.000361011
chr11	108153437	G	A	189	ATM	nonsynonymous	14.14	0	0	0	0	1	0.000506586	0.000361011
chr11	108153490	G	A	2722.77	ATM	nonsynonymous	21.7	0	0	0	0	1	0.000506586	0.000361011
chr11	108155093	C	T	225	ATM	nonsynonymous	27.8	1	0.00458716	0	0	0	0	0.000361011
chr11	108155132	G	A	3183.77	ATM	nonsynonymous	20.6	0	0	0	0	2	0.00101317	0.000722022
chr11	108158399	A	G	225	ATM	nonsynonymous	0.024	0	0	1	0.0017301	0	0	0.000361011
chr11	108158424	A	G	225	ATM	nonsynonymous	17.57	0	0	1	0.0017301	0	0	0.000361011
chr11	108159732	C	T	225	ATM	nonsynonymous	6.964	0	0	1	0.0017301	15	0.00759878	0.0057929
chr11	108159795	T	A	225	ATM	nonsynonymous	0.002	0	0	1	0.0017301	0	0	0.000361011
chr11	108160356	A	G	1019.77	ATM	nonsynonymous	12.98	0	0	0	0	1	0.000506586	0.000361011
chr11	108160416	T	C	213	ATM	nonsynonymous	27.3	0	0	0	0	1	0.000506586	0.000361011
chr11	108160463	AGG	AG	222	ATM	frameshift	35	0	0	0	0	1	0.000506586	0.000361011
chr11	108160467	G	A	222	ATM	nonsynonymous	24.4	0	0	0	0	1	0.000506586	0.000361011
chr11	108160480	T	G	225	ATM	nonsynonymous	28.7	0	0	1	0.0017301	3	0.00151976	0.00144404
chr11	108160506	T	G	222	ATM	nonsynonymous	23.3	0	0	0	0	2	0.00101317	0.000722022
chr11	108160516	A	G	169	ATM	nonsynonymous	18.12	0	0	0	0	1	0.000506586	0.000361011
chr11	108163425	G	A	225	ATM	nonsynonymous	28.4	0	0	1	0.0017301	0	0	0.000361011
chr11	108163458	C	T	2650.77	ATM	nonsynonymous	25.9	0	0	0	0	2	0.00101317	0.000722022
chr11	108164137	T	C	225	ATM	nonsynonymous	8.671	0	0	1	0.0017301	2	0.00101317	0.00108303
chr11	108164171	C	G	222	ATM	nonsynonymous	24	0	0	0	0	1	0.000506586	0.000361011
chr11	108165702	A	G	222	ATM	nonsynonymous	15.77	0	0	0	0	1	0.000506586	0.000361011
chr11	108168053	A	G	225	ATM	nonsynonymous	4.686	1	0.00458716	1	0.0017301	0	0	0.000722022
chr11	108168056	T	G	222	ATM	nonsynonymous	27.6	0	0	0	0	1	0.000506586	0.000361011
chr11	108170506	A	C	177	ATM	nonsynonymous	11.03	0	0	1	0.0017301	1	0.000506586	0.000722022
chr11	108172385	C	T	225	ATM	stopgain	41	0	0	1	0.0017301	0	0	0.000361011
chr11	108173677	T	C	225	ATM	nonsynonymous	22.1	0	0	1	0.0017301	0	0	0.000361011
chr11	108175463	A	T	225	ATM	nonsynonymous	23.6	2	0.00917431	3	0.00519031	20	0.0101317	0.00905141
chr11	108178627	C	T	222	ATM	nonsynonymous	25.4	0	0	0	0	1	0.000506586	0.000361011
chr11	108178677	C	A	4050.77	ATM	nonsynonymous	33	0	0	0	0	1	0.000506586	0.000361011
chr11	108180945	G	C	225	ATM	nonsynonymous	24.5	0	0	1	0.0017301	0	0	0.000361011
chr11	108183194	A	C	225	ATM	nonsynonymous	23.6	2	0.00917431	0	0	0	0	0.000722022
chr11	108186607	G	A	222	ATM	nonsynonymous	31	0	0	0	0	1	0.000506586	0.000361011
chr11	108186610	G	A	225	ATM	nonsynonymous	31	1	0.00458716	1	0.0017301	4	0.00202634	0.00216607
chr11	108186631	A	G	222	ATM	nonsynonymous	11.21	0	0	0	0	2	0.00101317	0.000722022
chr11	108188136	G	A	225	ATM	nonsynonymous	0.005	0	0	2	0.00346021	2	0.00101317	0.00144404
chr11	108188145	A	G	222	ATM	nonsynonymous	21.9	0	0	0	0	2	0.00101317	0.000722022
chr11	108188216	G	C	222	ATM	nonsynonymous	23.3	0	0	0	0	2	0.00101317	0.000722022
chr11	108192075	A	G	222	ATM	nonsynonymous	23.9	0	0	0	0	1	0.000506586	0.000361011
chr11	108192078	C	T	222	ATM	nonsynonymous	29.5	0	0	0	0	1	0.000506586	0.000361011
chr11	108196837	G	C	222	ATM	nonsynonymous	10.23	0	0	0	0	2	0.00101317	0.000722022
chr11	108196896	C	T	225	ATM	nonsynonymous	31	1	0.00458716	2	0.00346021	0	0	0.00108303
chr11	108198391	T	C	225	ATM	nonsynonymous	12.88	0	0	1	0.0017301	0	0	0.000361011
chr11	108199845	C	G	225	ATM	nonsynonymous	14.35	0	0	1	0.0017301	1	0.000506586	0.000722022
chr11	108199854	A	G	42	ATM	nonsynonymous	26.6	0	0	1	0.0017301	0	0	0.000361011
chr11	108201072	A	G	222	ATM	nonsynonymous	25.7	0	0	0	0	1	0.000506586	0.000361011
chr11	108202634	C	A	222	ATM	nonsynonymous	31	0	0	0	0	2	0.00101317	0.000722022
chr11	108204635	C	G	218	ATM	nonsynonymous	19.14	0	0	0	0	1	0.000506586	0.000361011
chr11	108206576	G	A	225	ATM	nonsynonymous	34	0	0	1	0.0017301	3	0.00151976	0.00144404
chr11	108213976	G	A	222	ATM	nonsynonymous	23	0	0	0	0	1	0.000506586	0.000361011
chr11	108214097	T	C	222	ATM	nonsynonymous	15.49	0	0	0	0	1	0.000506586	0.000361011
chr11	108216571	G	C	222	ATM	nonsynonymous	24.2	0	0	0	0	1	0.000506586	0.000361011
chr11	108218061	GCAGTCAG	GCAG	222	ATM	frameshift	36	0	0	0	0	1	0.000506586	0.000361011
chr11	108224555	A	G	3329.77	ATM	nonsynonymous	29.3	0	0	0	0	2	0.00101317	0.000722022
chr11	108225561	T	C	222	ATM	nonsynonymous	28.5	0	0	0	0	1	0.000506586	0.000361011
chr11	108236150	G	A	225	ATM	nonsynonymous	15.83	0	0	1	0.0017301	0	0	0.000361011
chr11	108236230	G	T	2301.77	ATM	nonsynonymous	23.7	0	0	0	0	1	0.000506586	0.000361011
chr11	111958677	A	G	225	SDHD	nonsynonymous	23.5	0	0	7	0.0121107	17	0.00861195	0.00868936
chr11	111963883	C	T	173	SDHD	nonsynonymous	0.44	0	0	4	0.00692042	17	0.00861195	0.00760319
chr11	113670072	C	T	222	USP28	nonsynonymous	23.1	0	0	0	0	2	0.00101317	0.000722022
chr11	113672358	C	A	225	USP28	nonsynonymous	26.2	1	0.00458716	0	0	2	0.00101317	0.00108303
chr11	113675632	A	C	225	USP28	nonsynonymous	27.9	1	0.00458716	0	0	0	0	0.000361011
chr11	113675654	T	C	225	USP28	nonsynonymous	22.2	0	0	2	0.00346021	4	0.00202634	0.00216607
chr11	113677230	G	A	222	USP28	nonsynonymous	33	0	0	0	0	1	0.000506586	0.000361011
chr11	113677258	C	T	216	USP28	nonsynonymous	28.6	0	0	0	0	2	0.00101317	0.000722022
chr11	113677267	T	C	225	USP28	nonsynonymous	25.7	1	0.00458716	0	0	0	0	0.000361011
chr11	113679060	C	T	225	USP28	nonsynonymous	13.29	1	0.00458716	1	0.0017301	8	0.00405269	0.00361011
chr11	113679880	T	C	222	USP28	nonsynonymous	24.6	0	0	0	0	1	0.000506586	0.000361011
chr11	113679890	G	A	225	USP28	nonsynonymous	23.1	0	0	1	0.0017301	0	0	0.000361011
chr11	113679904	T	C	222	USP28	nonsynonymous	16.64	0	0	0	0	1	0.000506586	0.000361011
chr11	113683078	C	A	222	USP28	nonsynonymous	34	0	0	0	0	1	0.000506586	0.000361011
chr11	113688407	G	A	225	USP28	nonsynonymous	16.5	0	0	3	0.00519031	2	0.00101317	0.00180505
chr11	113688524	G	A	222	USP28	nonsynonymous	34	0	0	0	0	2	0.00101317	0.000722022
chr11	113694358	C	T	945.77	USP28	nonsynonymous	22.6	0	0	0	0	1	0.000506586	0.000361011
chr11	113694417	A	C	1302.77	USP28	nonsynonymous	27.2	0	0	0	0	1	0.000506586	0.000361011
chr11	113699945	C	T	222	USP28	nonsynonymous	22.9	0	0	0	0	1	0.000506586	0.000361011
chr11	113704231	G	C	208	USP28	nonsynonymous	25.4	0	0	1	0.0017301	0	0	0.000361011
chr11	113723244	C	A	1102.77	USP28	nonsynonymous	12.99	0	0	0	0	1	0.000506586	0.000361011
chr11	113723343	C	A	222	USP28	nonsynonymous	29.1	0	0	0	0	1	0.000506586	0.000361011
chr11	113725011	T	C	225	USP28	nonsynonymous	26.3	0	0	1	0.0017301	3	0.00151976	0.00144404
chr11	117222691	C	A	225	CEP164	nonsynonymous	23.6	0	0	2	0.00346021	9	0.00455927	0.00397112
chr11	117222691	C	T	225	CEP164	nonsynonymous	19.55	0	0	1	0.0017301	2	0.00101317	0.00108303
chr11	117232552	C	G	222	CEP164	nonsynonymous	19.26	0	0	0	0	1	0.000506586	0.000361011
chr11	117232575	G	A	222	CEP164	nonsynonymous	18.07	0	0	0	0	3	0.00151976	0.00108303
chr11	117244528	C	T	1049.77	CEP164	nonsynonymous	22.7	0	0	0	0	1	0.000506586	0.000361011
chr11	117244534	C	T	225	CEP164	nonsynonymous	32	2	0.00917431	0	0	3	0.00151976	0.00180505
chr11	117246503	G	A	108	CEP164	nonsynonymous	13.97	0	0	1	0.0017301	1	0.000506586	0.000722022
chr11	117251390	C	T	62	CEP164	stopgain	37	1	0.00458716	0	0	0	0	0.000361011
chr11	117251431	G	A	1607.77	CEP164	splicing	3.055	0	0	0	0	1	0.000506586	0.000361011
chr11	117252487	C	A	222	CEP164	nonsynonymous	19.06	0	0	0	0	1	0.000506586	0.000361011
chr11	117252491	C	G	129	CEP164	nonsynonymous	0.35	0	0	1	0.0017301	3	0.00151976	0.00144404
chr11	117253637	C	T	89	CEP164	nonsynonymous	11.4	0	0	1	0.0017301	0	0	0.000361011
chr11	117258059	G	A	225	CEP164	nonsynonymous	5.012	0	0	1	0.0017301	0	0	0.000361011
chr11	117261497	T	A	854.77	CEP164	nonsynonymous	23	0	0	0	0	3	0.00151976	0.00108303
chr11	117261579	G	A	225	CEP164	nonsynonymous	26	0	0	1	0.0017301	0	0	0.000361011
chr11	117263745	G	T	225	CEP164	nonsynonymous	29.2	0	0	1	0.0017301	0	0	0.000361011
chr11	117263753	G	A	222	CEP164	nonsynonymous	25.6	0	0	0	0	2	0.00101317	0.000722022
chr11	117265153	G	A	1768.77	CEP164	nonsynonymous	0.283	0	0	0	0	1	0.000506586	0.000361011
chr11	117265190	G	T	170	CEP164	nonsynonymous	32	0	0	0	0	1	0.000506586	0.000361011
chr11	117266269	A	G	190	CEP164	nonsynonymous	11.71	0	0	2	0.00346021	3	0.00151976	0.00180505
chr11	117266350	C	G	225	CEP164	nonsynonymous	12.99	1	0.00458716	0	0	3	0.00151976	0.00144404
chr11	117266381	T	C	225	CEP164	nonsynonymous	25.3	1	0.00458716	0	0	0	0	0.000361011
chr11	117266811	G	A	222	CEP164	nonsynonymous	1.163	0	0	0	0	1	0.000506586	0.000361011
chr11	117266852	G	C	225	CEP164	nonsynonymous	23.5	0	0	1	0.0017301	0	0	0.000361011
chr11	117266885	T	C	222	CEP164	nonsynonymous	18.72	0	0	0	0	2	0.00101317	0.000722022
chr11	117266889	T	C	217	CEP164	nonsynonymous	10.73	0	0	0	0	1	0.000506586	0.000361011
chr11	117267860	G	A	141	CEP164	nonsynonymous	24.9	0	0	1	0.0017301	0	0	0.000361011
chr11	117267892	C	T	43	CEP164	nonsynonymous	27.2	0	0	2	0.00346021	0	0	0.000722022
chr11	117267907	C	T	222	CEP164	nonsynonymous	35	0	0	0	0	1	0.000506586	0.000361011
chr11	117267965	A	C	156	CEP164	nonsynonymous	16.17	0	0	0	0	1	0.000506586	0.000361011
chr11	117268012	C	A	162	CEP164	nonsynonymous	26	0	0	0	0	1	0.000506586	0.000361011
chr11	117268012	C	T	162	CEP164	nonsynonymous	23.7	0	0	0	0	1	0.000506586	0.000361011
chr11	117268024	G	C	120	CEP164	nonsynonymous	23.1	0	0	2	0.00346021	1	0.000506586	0.00108303
chr11	117279712	C	T	190	CEP164	nonsynonymous	0.015	0	0	5	0.00865052	10	0.00506586	0.00543085
chr11	117280358	C	T	222	CEP164	nonsynonymous	5.533	0	0	0	0	1	0.000506586	0.000361011
chr11	117280390	C	T	222	CEP164	nonsynonymous	33	0	0	0	0	1	0.000506586	0.000361011
chr11	117280391	G	A	4616.77	CEP164	nonsynonymous	8.657	0	0	0	0	2	0.00101317	0.000722022
chr11	117280517	C	G	135	CEP164	nonsynonymous	0.005	0	0	2	0.00346021	3	0.00151976	0.00180505
chr11	117280525	T	C	258.77	CEP164	nonsynonymous	0.227	0	0	0	0	18	0.00911854	0.00651702
chr11	117280526	A	C	956.77	CEP164	nonsynonymous	0.684	0	0	0	0	6	0.00303951	0.00216607
chr11	117280526	A	T	956.77	CEP164	nonsynonymous	0.068	0	0	0	0	1	0.000506586	0.000361011
chr11	117280645	G	A	222	CEP164	nonsynonymous	24.9	0	0	0	0	1	0.000506586	0.000361011
chr11	117282522	G	A	3114.77	CEP164	nonsynonymous	34	0	0	0	0	1	0.000506586	0.000361011
chr11	117282552	C	T	81	CEP164	nonsynonymous	14	1	0.00458716	0	0	0	0	0.000361011
chr11	117282558	C	T	222	CEP164	nonsynonymous	0.001	0	0	0	0	2	0.00101317	0.000722022
chr11	117282575	C	T	225	CEP164	stopgain	40	1	0.00458716	0	0	2	0.00101317	0.00108303
chr11	117282596	C	T	203	CEP164	nonsynonymous	26.4	0	0	2	0.00346021	0	0	0.000722022
chr11	117282612	G	A	3481.77	CEP164	nonsynonymous	0.014	0	0	0	0	1	0.000506586	0.000361011
chr11	118997773	TGCAGCAGCA	TGCAGCAGCAGCA	222	HINFP	nonframeshift	14.03	0	0	0	0	2	0.00101317	0.000722022
chr11	118997800	A	T	222	HINFP	nonsynonymous	13.33	0	0	0	0	2	0.00101317	0.000722022
chr11	119001441	A	G	395.77	HINFP	nonsynonymous	24.3	0	0	0	0	1	0.000506586	0.000361011
chr11	119001626	A	G	4594.77	HINFP	nonsynonymous	6.219	0	0	0	0	1	0.000506586	0.000361011
chr11	119002277	GC	G	222	HINFP	frameshift	34	0	0	0	0	2	0.00101317	0.000722022
chr11	119003211	C	T	189	HINFP	nonsynonymous	9.139	0	0	0	0	1	0.000506586	0.000361011
chr11	119003845	A	G	225	HINFP	nonsynonymous	23.6	0	0	4	0.00692042	7	0.0035461	0.00397112
chr11	119004904	C	T	225	HINFP	nonsynonymous	14.01	0	0	1	0.0017301	0	0	0.000361011
chr11	119004967	G	A	222	HINFP	nonsynonymous	14.91	0	0	0	0	1	0.000506586	0.000361011
chr11	119005003	G	A	225	HINFP	nonsynonymous	0.774	3	0.0137615	0	0	17	0.00861195	0.00724113
chr11	119005057	A	G	225	HINFP	nonsynonymous	12.8	0	0	1	0.0017301	0	0	0.000361011
chr11	119005066	A	G	225	HINFP	nonsynonymous	5.879	0	0	1	0.0017301	1	0.000506586	0.000722022
chr11	119005107	G	A	3919.77	HINFP	nonsynonymous	19.27	0	0	0	0	1	0.000506586	0.000361011
chr11	120348176	A	T	135	ARHGEF12	nonsynonymous	22.8	0	0	4	0.00692042	10	0.00506586	0.00506879
chr11	125496670	G	A	225	CHEK1	nonsynonymous	28	0	0	1	0.0017301	0	0	0.000361011
chr11	125497641	A	G	225	CHEK1	nonsynonymous	25.2	0	0	1	0.0017301	0	0	0.000361011
chr11	125497683	T	C	225	CHEK1	nonsynonymous	27.4	0	0	1	0.0017301	0	0	0.000361011
chr11	125499346	G	T	225	CHEK1	nonsynonymous	27.6	0	0	1	0.0017301	0	0	0.000361011
chr11	125503112	G	A	222	CHEK1	nonsynonymous	31	0	0	0	0	1	0.000506586	0.000361011
chr11	125503234	A	G	103	CHEK1	nonsynonymous	24.8	1	0.00458716	0	0	1	0.000506586	0.000722022
chr11	125513762	A	G	222	CHEK1	nonsynonymous	2.107	0	0	0	0	1	0.000506586	0.000361011
chr11	125514110	C	T	225	CHEK1	nonsynonymous	22.7	0	0	1	0.0017301	1	0.000506586	0.000722022
chr11	128350175	T	A	222	ETS1	nonsynonymous	25.4	0	0	0	0	2	0.00101317	0.000722022
chr11	128354963	T	C	225	ETS1	nonsynonymous	23	0	0	3	0.00519031	6	0.00303951	0.0032491
chr11	128359269	C	T	225	ETS1	nonsynonymous	23.4	1	0.00458716	2	0.00346021	8	0.00405269	0.00397112
chr11	128359376	T	C	193	ETS1	nonsynonymous	14.63	0	0	1	0.0017301	0	0	0.000361011
chr11	128360471	T	C	222	ETS1	nonsynonymous	22	0	0	0	0	2	0.00101317	0.000722022
chr11	128426228	C	G	222	ETS1	nonsynonymous	21	0	0	0	0	1	0.000506586	0.000361011
chr12	1023069	G	A	140	RAD52	nonsynonymous	15.38	1	0.00458716	1	0.0017301	0	0	0.000722022
chr12	1023165	T	C	222	RAD52	nonsynonymous	0.016	0	0	0	0	1	0.000506586	0.000361011
chr12	1023207	C	T	222	RAD52	nonsynonymous	16.47	0	0	0	0	2	0.00101317	0.000722022
chr12	1023272	T	G	4356.77	RAD52	nonsynonymous	8.04	0	0	0	0	1	0.000506586	0.000361011
chr12	1025596	C	T	189	RAD52	nonsynonymous	33	0	0	1	0.0017301	0	0	0.000361011
chr12	1025613	C	T	222	RAD52	nonsynonymous	10.66	0	0	0	0	7	0.0035461	0.00252708
chr12	1025694	C	A	52	RAD52	nonsynonymous	3.665	1	0.00458716	0	0	1	0.000506586	0.000722022
chr12	1025869	G	C	222	RAD52	nonsynonymous	0.001	0	0	0	0	1	0.000506586	0.000361011
chr12	1025886	C	T	222	RAD52	nonsynonymous	5.635	0	0	0	0	1	0.000506586	0.000361011
chr12	1034639	AT	A	222	RAD52	frameshift	25.3	0	0	0	0	2	0.00101317	0.000722022
chr12	1039020	C	T	222	RAD52	nonsynonymous	27	0	0	0	0	1	0.000506586	0.000361011
chr12	1040397	C	T	605.77	RAD52	nonsynonymous	34	0	0	0	0	1	0.000506586	0.000361011
chr12	2968078	G	A	225	FOXM1	nonsynonymous	26.8	1	0.00458716	8	0.0138408	17	0.00861195	0.00941347
chr12	2968090	G	C	225	FOXM1	nonsynonymous	14.32	0	0	1	0.0017301	2	0.00101317	0.00108303
chr12	2968387	C	T	225	FOXM1	nonsynonymous	12.09	1	0.00458716	0	0	0	0	0.000361011
chr12	2968505	G	A	4529.77	FOXM1	nonsynonymous	24.7	0	0	0	0	2	0.00101317	0.000722022
chr12	2968523	G	A	222	FOXM1	nonsynonymous	25.4	0	0	0	0	2	0.00101317	0.000722022
chr12	2968748	A	G	222	FOXM1	nonsynonymous	0.993	0	0	4	0.00692042	16	0.00810537	0.00724113
chr12	2968793	A	G	222	FOXM1	nonsynonymous	1.543	0	0	0	0	1	0.000506586	0.000361011
chr12	2970472	CAAAGAAAGA	CAAAGA	217	FOXM1	frameshift	23.4	0	0	1	0.0017301	1	0.000506586	0.000722022
chr12	2970542	TACTCA	TA	217	FOXM1	frameshift	25	0	0	1	0.0017301	0	0	0.000361011
chr12	2973517	C	T	225	FOXM1	nonsynonymous	34	0	0	1	0.0017301	2	0.00101317	0.00108303
chr12	2973617	C	G	222	FOXM1	nonsynonymous	24.1	0	0	0	0	3	0.00151976	0.00108303
chr12	2973635	G	A	222	FOXM1	nonsynonymous	32	0	0	0	0	1	0.000506586	0.000361011
chr12	2973849	G	A	222	FOXM1	nonsynonymous	34	0	0	0	0	2	0.00101317	0.000722022
chr12	2973891	G	A	222	FOXM1	nonsynonymous	26.6	0	0	0	0	3	0.00151976	0.00108303
chr12	2973895	C	A	222	FOXM1	nonsynonymous	11.58	0	0	0	0	1	0.000506586	0.000361011
chr12	2981323	C	T	222	FOXM1	nonsynonymous	19.24	0	0	0	0	1	0.000506586	0.000361011
chr12	2981353	C	T	225	FOXM1	nonsynonymous	23.9	0	0	1	0.0017301	0	0	0.000361011
chr12	2981378	T	G	225	FOXM1	nonsynonymous	25.8	0	0	1	0.0017301	1	0.000506586	0.000722022
chr12	2983155	G	A	188	FOXM1	nonsynonymous	7.512	0	0	0	0	1	0.000506586	0.000361011
chr12	2983220	C	T	225	FOXM1	nonsynonymous	22.7	1	0.00458716	1	0.0017301	0	0	0.000722022
chr12	2983223	A	G	222	FOXM1	nonsynonymous	5.011	0	0	0	0	3	0.00151976	0.00108303
chr12	2983354	C	G	222	FOXM1	nonsynonymous	23.8	0	0	0	0	1	0.000506586	0.000361011
chr12	2983625	C	T	222	FOXM1	nonsynonymous	28.3	0	0	0	0	1	0.000506586	0.000361011
chr12	2994554	C	T	225	RHNO1	nonsynonymous	15.6	0	0	1	0.0017301	1	0.000506586	0.000722022
chr12	2994578	C	G	225	RHNO1	nonsynonymous	25.4	2	0.00917431	2	0.00346021	4	0.00202634	0.00288809
chr12	2994612	A	G	198	RHNO1	nonsynonymous	1.837	1	0.00458716	4	0.00692042	13	0.00658561	0.00651702
chr12	2994653	C	T	1650.77	RHNO1	stopgain	35	0	0	0	0	1	0.000506586	0.000361011
chr12	2997141	G	A	742.77	RHNO1	nonsynonymous	0.268	0	0	0	0	3	0.00151976	0.00108303
chr12	2997158	C	T	180	RHNO1	stopgain	35	1	0.00458716	0	0	1	0.000506586	0.000722022
chr12	2997245	C	T	225	RHNO1	stopgain	28.9	1	0.00458716	0	0	0	0	0.000361011
chr12	2997248	G	A	222	RHNO1	nonsynonymous	8.571	0	0	0	0	1	0.000506586	0.000361011
chr12	2997303	T	G	222	RHNO1	nonsynonymous	24	0	0	0	0	2	0.00101317	0.000722022
chr12	2997368	C	G	225	RHNO1	nonsynonymous	11.53	0	0	1	0.0017301	2	0.00101317	0.00108303
chr12	2997440	A	G	225	RHNO1	nonsynonymous	0.027	0	0	1	0.0017301	0	0	0.000361011
chr12	2997551	A	G	222	RHNO1	nonsynonymous	27.8	0	0	0	0	1	0.000506586	0.000361011
chr12	2997577	CAG	C	1075.73	RHNO1	frameshift	35	0	0	0	0	1	0.000506586	0.000361011
chr12	4651060	C	G	222	RAD51AP1	nonsynonymous	22.4	0	0	2	0.00346021	3	0.00151976	0.00180505
chr12	4651101	T	G	222	RAD51AP1	splicing	24.7	0	0	0	0	1	0.000506586	0.000361011
chr12	4652968	C	T	205	RAD51AP1	nonsynonymous	28.1	1	0.00458716	0	0	0	0	0.000361011
chr12	4653063	A	C	222	RAD51AP1	nonsynonymous	23.3	0	0	0	0	3	0.00151976	0.00108303
chr12	4657293	A	G	225	RAD51AP1	nonsynonymous	0.015	3	0.0137615	4	0.00692042	20	0.0101317	0.00977553
chr12	4657882	G	A	225	RAD51AP1	nonsynonymous	0.008	0	0	3	0.00519031	10	0.00506586	0.00469314
chr12	4662238	A	G	182	RAD51AP1	nonsynonymous	24	0	0	0	0	1	0.000506586	0.000361011
chr12	4665623	C	T	222	RAD51AP1	nonsynonymous	17.35	0	0	0	0	3	0.00151976	0.00108303
chr12	4668029	C	T	1732.77	RAD51AP1	nonsynonymous	28.9	0	0	0	0	2	0.00101317	0.000722022
chr12	4668031	G	A	2860.77	RAD51AP1	nonsynonymous	24.4	0	0	0	0	2	0.00101317	0.000722022
chr12	6687601	A	T	225	CHD4	nonsynonymous	29.5	1	0.00458716	0	0	0	0	0.000361011
chr12	6687692	C	G	222	CHD4	nonsynonymous	20.5	0	0	0	0	2	0.00101317	0.000722022
chr12	6688050	G	A	225	CHD4	nonsynonymous	23.2	0	0	2	0.00346021	6	0.00303951	0.00288809
chr12	6690952	C	T	222	CHD4	nonsynonymous	28.6	0	0	0	0	1	0.000506586	0.000361011
chr12	6701863	G	A	222	CHD4	nonsynonymous	24	0	0	0	0	1	0.000506586	0.000361011
chr12	6702693	C	T	222	CHD4	nonsynonymous	23.4	0	0	0	0	1	0.000506586	0.000361011
chr12	6703650	A	G	225	CHD4	nonsynonymous	20.4	0	0	1	0.0017301	0	0	0.000361011
chr12	6707112	G	A	225	CHD4	nonsynonymous	34	0	0	1	0.0017301	0	0	0.000361011
chr12	6707186	C	A	225	CHD4	nonsynonymous	29.1	1	0.00458716	0	0	0	0	0.000361011
chr12	6710514	G	A	174	CHD4	nonsynonymous	17.12	0	0	0	0	1	0.000506586	0.000361011
chr12	6710930	C	A	23	CHD4	nonsynonymous	23.4	1	0.00458716	0	0	0	0	0.000361011
chr12	6711144	A	C	225	CHD4	nonsynonymous	0.32	1	0.00458716	2	0.00346021	4	0.00202634	0.00252708
chr12	6711144	ATCCTCCTCCTCCTCCTCCTCCT	ATCCTCCTCCTCCTCCT	217	CHD4	nonframeshift	17.7	1	0.00458716	0	0	0	0	0.000361011
chr12	6711144	ATCCTCCTCCTCCTCCTCCTCCT	ATCCTCCTCCTCCTCCTCCT	217	CHD4	nonframeshift	16.95	1	0.00458716	0	0	0	0	0.000361011
chr12	6711150	C	A	1197.77	CHD4	nonsynonymous	0.118	0	0	0	0	2	0.00101317	0.000722022
chr12	6711329	A	G	225	CHD4	nonsynonymous	10.6	1	0.00458716	0	0	0	0	0.000361011
chr12	6711621	G	C	945.77	CHD4	nonsynonymous	11.84	0	0	0	0	2	0.00101317	0.000722022
chr12	12870787	G	A	225	CDKN1B	nonsynonymous	27	0	0	1	0.0017301	0	0	0.000361011
chr12	12870937	C	T	225	CDKN1B	nonsynonymous	24.2	0	0	1	0.0017301	0	0	0.000361011
chr12	12870998	G	C	205	CDKN1B	nonsynonymous	20.6	1	0.00458716	0	0	2	0.00101317	0.00108303
chr12	12871045	C	G	225	CDKN1B	nonsynonymous	22.8	1	0.00458716	0	0	0	0	0.000361011
chr12	12871054	C	T	225	CDKN1B	nonsynonymous	16.77	0	0	1	0.0017301	0	0	0.000361011
chr12	12871129	T	C	222	CDKN1B	nonsynonymous	3.679	0	0	0	0	2	0.00101317	0.000722022
chr12	12871765	C	G	4000.77	CDKN1B	nonsynonymous	20.8	0	0	0	0	1	0.000506586	0.000361011
chr12	12871860	C	T	2659.77	CDKN1B	nonsynonymous	25	0	0	0	0	2	0.00101317	0.000722022
chr12	21623219	G	C	222	RECQL	stopgain	38	0	0	0	0	1	0.000506586	0.000361011
chr12	21623282	T	A	264.77	RECQL	splicing	16.3	0	0	0	0	1	0.000506586	0.000361011
chr12	21623282	T	TAAA	564.73	RECQL	Splicing	1.429	0	0	0	0	1	0.000506586	0.000361011
chr12	21623920	T	A	225	RECQL	nonsynonymous	0.047	0	0	1	0.0017301	0	0	0.000361011
chr12	21624372	G	T	225	RECQL	nonsynonymous	22.8	0	0	1	0.0017301	0	0	0.000361011
chr12	21624441	C	T	222	RECQL	nonsynonymous	8.441	0	0	0	0	1	0.000506586	0.000361011
chr12	21624546	C	G	225	RECQL	nonsynonymous	26.7	0	0	1	0.0017301	4	0.00202634	0.00180505
chr12	21624569	T	G	225	RECQL	nonsynonymous	14.41	2	0.00917431	6	0.0103806	1	0.000506586	0.0032491
chr12	21627845	T	C	222	RECQL	nonsynonymous	25.2	0	0	0	0	1	0.000506586	0.000361011
chr12	21628447	T	C	225	RECQL	nonsynonymous	14.16	0	0	1	0.0017301	0	0	0.000361011
chr12	21628635	C	G	222	RECQL	nonsynonymous	0.351	0	0	0	0	1	0.000506586	0.000361011
chr12	21629896	A	T	222	RECQL	nonsynonymous	19.36	0	0	0	0	2	0.00101317	0.000722022
chr12	21629928	T	C	222	RECQL	splicing	23.6	0	0	0	0	3	0.00151976	0.00108303
chr12	21630844	T	C	222	RECQL	nonsynonymous	24.2	0	0	0	0	1	0.000506586	0.000361011
chr12	21630862	C	T	222	RECQL	nonsynonymous	4.732	0	0	0	0	1	0.000506586	0.000361011
chr12	21636313	G	A	222	RECQL	nonsynonymous	29.8	0	0	0	0	1	0.000506586	0.000361011
chr12	21636367	G	A	225	RECQL	stopgain	36	0	0	1	0.0017301	1	0.000506586	0.000722022
chr12	21636400	G	T	225	RECQL	nonsynonymous	26.2	0	0	1	0.0017301	0	0	0.000361011
chr12	21639446	A	C	204	RECQL	nonsynonymous	24.1	0	0	1	0.0017301	0	0	0.000361011
chr12	21639513	G	A	205	RECQL	nonsynonymous	31	0	0	1	0.0017301	0	0	0.000361011
chr12	21643223	C	T	222	RECQL	nonsynonymous	21.1	0	0	0	0	11	0.00557244	0.00397112
chr12	21644460	A	T	30.77	RECQL	nonsynonymous	11.8	0	0	0	0	12	0.00607903	0.00433213
chr12	21644531	TTTTCTTT	TTTT	222	RECQL	frameshift	25.8	0	0	0	0	1	0.000506586	0.000361011
chr12	21644594	T	A	222	RECQL	nonsynonymous	27	0	0	0	0	1	0.000506586	0.000361011
chr12	25362755	ACTTCTT	ACTT	217	KRAS	nonframeshift	18.85	0	0	1	0.0017301	0	0	0.000361011
chr12	25362762	TTTC	T	2865.73	KRAS	nonframeshift	18.67	0	0	0	0	1	0.000506586	0.000361011
chr12	25368405	A	T	222	KRAS	stopgain	41	0	0	0	0	2	0.00101317	0.000722022
chr12	25368410	C	T	225	KRAS	nonsynonymous	23.1	0	0	1	0.0017301	0	0	0.000361011
chr12	25378698	A	C	222	KRAS	nonsynonymous	24.5	0	0	0	0	1	0.000506586	0.000361011
chr12	46123647	C	A	222	ARID2	nonsynonymous	8.879	0	0	0	0	1	0.000506586	0.000361011
chr12	46205208	G	A	222	ARID2	nonsynonymous	33	0	0	0	0	2	0.00101317	0.000722022
chr12	46230680	G	C	1509.77	ARID2	nonsynonymous	31	0	0	0	0	1	0.000506586	0.000361011
chr12	46233116	G	A	225	ARID2	nonsynonymous	17.19	0	0	1	0.0017301	0	0	0.000361011
chr12	46233133	C	T	225	ARID2	nonsynonymous	32	0	0	1	0.0017301	0	0	0.000361011
chr12	46233253	C	G	225	ARID2	nonsynonymous	14.34	0	0	1	0.0017301	1	0.000506586	0.000722022
chr12	46243365	C	T	225	ARID2	nonsynonymous	28.2	2	0.00917431	1	0.0017301	2	0.00101317	0.00180505
chr12	46243400	G	A	222	ARID2	nonsynonymous	23.9	0	0	0	0	1	0.000506586	0.000361011
chr12	46243406	A	G	209	ARID2	nonsynonymous	11.67	0	0	0	0	1	0.000506586	0.000361011
chr12	46243455	C	T	222	ARID2	nonsynonymous	28.5	0	0	0	0	1	0.000506586	0.000361011
chr12	46243482	A	G	225	ARID2	nonsynonymous	23.4	0	0	1	0.0017301	0	0	0.000361011
chr12	46243508	G	C	225	ARID2	nonsynonymous	16.69	0	0	1	0.0017301	0	0	0.000361011
chr12	46243515	G	A	222	ARID2	nonsynonymous	23	0	0	0	0	1	0.000506586	0.000361011
chr12	46243545	C	T	222	ARID2	nonsynonymous	13.12	0	0	0	0	1	0.000506586	0.000361011
chr12	46243828	A	G	222	ARID2	nonsynonymous	4.521	0	0	0	0	1	0.000506586	0.000361011
chr12	46243869	G	A	225	ARID2	nonsynonymous	12.43	0	0	1	0.0017301	0	0	0.000361011
chr12	46244152	C	T	225	ARID2	nonsynonymous	17.24	1	0.00458716	0	0	1	0.000506586	0.000722022
chr12	46244199	C	T	3143.77	ARID2	nonsynonymous	19.59	0	0	0	0	2	0.00101317	0.000722022
chr12	46244833	C	G	222	ARID2	nonsynonymous	22.8	0	0	0	0	2	0.00101317	0.000722022
chr12	46246171	C	T	222	ARID2	nonsynonymous	22.7	0	0	0	0	1	0.000506586	0.000361011
chr12	46246206	G	T	225	ARID2	nonsynonymous	9.022	0	0	2	0.00346021	5	0.00253293	0.00252708
chr12	46246233	A	G	222	ARID2	nonsynonymous	1.181	0	0	0	0	1	0.000506586	0.000361011
chr12	46246255	G	A	225	ARID2	nonsynonymous	26	1	0.00458716	1	0.0017301	0	0	0.000722022
chr12	46246398	G	A	2878.77	ARID2	nonsynonymous	13.41	0	0	0	0	2	0.00101317	0.000722022
chr12	46246491	G	A	3439.77	ARID2	nonsynonymous	26.5	0	0	0	0	1	0.000506586	0.000361011
chr12	46246611	G	A	222	ARID2	nonsynonymous	26.5	0	0	0	0	5	0.00253293	0.00180505
chr12	46246645	A	T	222	ARID2	nonsynonymous	13.65	0	0	0	0	1	0.000506586	0.000361011
chr12	46246651	C	G	222	ARID2	nonsynonymous	21.2	0	0	0	0	1	0.000506586	0.000361011
chr12	46254590	C	G	225	ARID2	nonsynonymous	18.93	0	0	1	0.0017301	0	0	0.000361011
chr12	46254663	C	A	222	ARID2	nonsynonymous	29.3	0	0	0	0	1	0.000506586	0.000361011
chr12	46285585	G	C	225	ARID2	nonsynonymous	22.5	0	0	3	0.00519031	2	0.00101317	0.00180505
chr12	46287312	T	G	225	ARID2	nonsynonymous	24.6	0	0	1	0.0017301	0	0	0.000361011
chr12	46287324	A	T	225	ARID2	nonsynonymous	24.3	0	0	1	0.0017301	0	0	0.000361011
chr12	53775488	A	T	222	SP1	nonsynonymous	23	0	0	0	0	1	0.000506586	0.000361011
chr12	53775511	G	C	225	SP1	nonsynonymous	24.8	0	0	1	0.0017301	0	0	0.000361011
chr12	53775518	A	G	210	SP1	nonsynonymous	0.001	1	0.00458716	0	0	0	0	0.000361011
chr12	53776173	G	A	225	SP1	nonsynonymous	22.9	0	0	1	0.0017301	0	0	0.000361011
chr12	53776449	G	C	222	SP1	nonsynonymous	24.5	0	0	0	0	1	0.000506586	0.000361011
chr12	53776455	G	C	225	SP1	nonsynonymous	23.4	0	0	1	0.0017301	0	0	0.000361011
chr12	53800369	G	A	222	SP1	nonsynonymous	20.6	0	0	0	0	1	0.000506586	0.000361011
chr12	53800387	T	A	222	SP1	nonsynonymous	20.6	0	0	0	0	2	0.00101317	0.000722022
chr12	54576088	A	C	225	SMUG1	nonsynonymous	25.6	0	0	1	0.0017301	2	0.00101317	0.00108303
chr12	54576095	G	A	131	SMUG1	nonsynonymous	23.8	0	0	2	0.00346021	0	0	0.000722022
chr12	54576212	C	T	225	SMUG1	nonsynonymous	25.2	1	0.00458716	0	0	0	0	0.000361011
chr12	54576323	G	A	222	SMUG1	stopgain	37	0	0	0	0	2	0.00101317	0.000722022
chr12	54576353	C	G	222	SMUG1	nonsynonymous	21.7	0	0	0	0	1	0.000506586	0.000361011
chr12	54576380	G	A	225	SMUG1	nonsynonymous	26.2	1	0.00458716	0	0	0	0	0.000361011
chr12	54577529	G	A	222	SMUG1	nonsynonymous	23.1	0	0	0	0	1	0.000506586	0.000361011
chr12	54577582	G	A	222	SMUG1	nonsynonymous	12.87	0	0	0	0	2	0.00101317	0.000722022
chr12	54577681	C	A	216	SMUG1	nonsynonymous	0.232	1	0.00458716	0	0	2	0.00101317	0.00108303
chr12	54577718	G	A	183	SMUG1	stopgain	34	0	0	1	0.0017301	4	0.00202634	0.00180505
chr12	56360801	C	A	1095.77	CDK2	nonsynonymous	20.6	0	0	0	0	4	0.00202634	0.00144404
chr12	56360804	C	G	1223.77	CDK2	nonsynonymous	24.3	0	0	0	0	2	0.00101317	0.000722022
chr12	56364835	G	A	811.77	CDK2	nonsynonymous	23.2	0	0	0	0	1	0.000506586	0.000361011
chr12	56364910	A	C	222	CDK2	nonsynonymous	24.8	0	0	0	0	1	0.000506586	0.000361011
chr12	56365344	A	G	222	CDK2	nonsynonymous	23.1	0	0	0	0	2	0.00101317	0.000722022
chr12	56365381	C	G	225	CDK2	nonsynonymous	18.11	0	0	1	0.0017301	3	0.00151976	0.00144404
chr12	56622870	C	CT	87.73	NABP2	frameshift	exonic	0	0	0	0	1	0.000506586	0.000361011
chr12	56622886	CAGCA	C	134.73	NABP2	frameshift	exonic	0	0	0	0	3	0.00151976	0.00108303
chr12	56622886	CAGCA	CCCCCCCCCCAAGCA	134.73	NABP2	frameshift	exonic	0	0	0	0	1	0.000506586	0.000361011
chr12	58143095	A	G	2144.77	CDK4	nonsynonymous	20.5	0	0	0	0	3	0.00151976	0.00108303
chr12	58144752	A	C	222	CDK4	nonsynonymous	26.2	0	0	0	0	1	0.000506586	0.000361011
chr12	58144864	G	C	222	CDK4	nonsynonymous	18.95	0	0	0	0	2	0.00101317	0.000722022
chr12	58145379	T	C	225	CDK4	nonsynonymous	0.04	0	0	1	0.0017301	0	0	0.000361011
chr12	58340837	GTTTT	GTTT	161	XRCC6BP1	frameshift	31	0	0	0	0	3	0.00151976	0.00108303
chr12	58350648	G	A	222	XRCC6BP1	nonsynonymous	34	0	0	0	0	2	0.00101317	0.000722022
chr12	68051177	A	G	225	DYRK2	nonsynonymous	0.058	1	0.00458716	0	0	0	0	0.000361011
chr12	68051197	C	G	222	DYRK2	nonsynonymous	0.783	0	0	0	0	1	0.000506586	0.000361011
chr12	68051288	G	T	225	DYRK2	nonsynonymous	12.58	1	0.00458716	0	0	0	0	0.000361011
chr12	68051420	C	A	225	DYRK2	nonsynonymous	5.887	2	0.00917431	5	0.00865052	19	0.00962513	0.00941347
chr12	68051478	C	T	222	DYRK2	nonsynonymous	9.524	0	0	0	0	1	0.000506586	0.000361011
chr12	68051571	A	G	222	DYRK2	nonsynonymous	18.66	0	0	0	0	6	0.00303951	0.00216607
chr12	68051683	T	G	225	DYRK2	nonsynonymous	14.88	0	0	1	0.0017301	0	0	0.000361011
chr12	68052181	C	A	222	DYRK2	nonsynonymous	1.419	0	0	0	0	1	0.000506586	0.000361011
chr12	68052183	C	T	177	DYRK2	nonsynonymous	24	0	0	1	0.0017301	0	0	0.000361011
chr12	69203017	C	T	225	MDM2	nonsynonymous	21.8	1	0.00458716	0	0	2	0.00101317	0.00108303
chr12	104370728	C	T	225	TDG	nonsynonymous	16.93	1	0.00458716	1	0.0017301	0	0	0.000722022
chr12	104373677	C	A	55	TDG	nonsynonymous	16.01	0	0	2	0.00346021	0	0	0.000722022
chr12	104373710	A	G	166.77	TDG	nonsynonymous	9.506	0	0	0	0	1	0.000506586	0.000361011
chr12	104374672	T	C	225	TDG	nonsynonymous	26.9	0	0	1	0.0017301	0	0	0.000361011
chr12	104376645	G	A	225	TDG	nonsynonymous	17.74	0	0	1	0.0017301	0	0	0.000361011
chr12	104376700	A	C	21	TDG	nonsynonymous	22.2	1	0.00458716	0	0	0	0	0.000361011
chr12	104378698	G	GAGGATGCAAAGAAGATGGCTGTTAA	387.73	TDG	frameshift	35	0	0	0	0	5	0.00253293	0.00180505
chr12	104378700	T	A	466.77	TDG	splicing	25.8	0	0	0	0	1	0.000506586	0.000361011
chr12	104378700	T	TTAAGGA	184.73	TDG	splicing	14.28	0	0	0	0	3	0.00151976	0.00108303
chr12	104378700	T	TTAAGG	184.73	TDG	splicing	14.38	0	0	0	0	2	0.00101317	0.000722022
chr12	104378700	T	G	466.77	TDG	splicing	25.6	0	0	0	0	16	0.00810537	0.0057929
chr12	104379506	A	ATTGAGAGC	611.73	TDG	nonframeshift	34	0	0	0	0	22	0.0111449	0.00796524
chr12	104379507	G	T	130.77	TDG	splicing	24.4	0	0	0	0	1	0.000506586	0.000361011
chr12	104379508	T	TGGAGTTAAG	611.73	TDG	splicing	11.78	0	0	0	0	4	0.00202634	0.00144404
chr12	107391424	T	C	1803.77	CRY1	nonsynonymous	26.2	0	0	0	0	1	0.000506586	0.000361011
chr12	107391708	T	C	222	CRY1	nonsynonymous	14.86	0	0	0	0	1	0.000506586	0.000361011
chr12	107393778	C	T	222	CRY1	nonsynonymous	34	0	0	0	0	1	0.000506586	0.000361011
chr12	107399002	T	C	225	CRY1	nonsynonymous	22.9	1	0.00458716	0	0	0	0	0.000361011
chr12	107415935	T	C	225	CRY1	nonsynonymous	0.207	0	0	1	0.0017301	0	0	0.000361011
chr12	107415959	T	C	225	CRY1	nonsynonymous	25.6	0	0	1	0.0017301	0	0	0.000361011
chr12	109526067	C	T	222	ALKBH2	nonsynonymous	9.681	0	0	0	0	1	0.000506586	0.000361011
chr12	109526283	G	A	225	ALKBH2	stopgain	38	0	0	1	0.0017301	0	0	0.000361011
chr12	109526293	G	A	222	ALKBH2	nonsynonymous	12.67	0	0	0	0	1	0.000506586	0.000361011
chr12	109527860	C	G	222	ALKBH2	nonsynonymous	18.72	0	0	0	0	1	0.000506586	0.000361011
chr12	109527910	G	A	164	ALKBH2	nonsynonymous	28.5	0	0	1	0.0017301	6	0.00303951	0.00252708
chr12	109530321	A	G	222	ALKBH2	nonsynonymous	25.4	0	0	0	0	1	0.000506586	0.000361011
chr12	109530326	ACTTCTT	ACTT	217	ALKBH2	nonframeshift	15.18	1	0.00458716	0	0	0	0	0.000361011
chr12	109530458	G	A	222	ALKBH2	nonsynonymous	12.98	0	0	0	0	1	0.000506586	0.000361011
chr12	109530510	CTGGCTCTTCTCCAGTTGGCTCTT	CTGGCTCTT	221	ALKBH2	nonframeshift	7.3	0	0	0	0	2	0.00101317	0.000722022
chr12	109536133	T	C	186	UNG	nonsynonymous	8.394	0	0	0	0	1	0.000506586	0.000361011
chr12	109536366	C	T	222	UNG	nonsynonymous	35	0	0	0	0	2	0.00101317	0.000722022
chr12	109540659	TAAA	TA	222	UNG	frameshift	35	0	0	0	0	1	0.000506586	0.000361011
chr12	110950665	C	T	222	RAD9B	nonsynonymous	21.5	0	0	0	0	1	0.000506586	0.000361011
chr12	110952867	T	G	222	RAD9B	nonsynonymous	2.544	0	0	2	0.00346021	1	0.000506586	0.00108303
chr12	110952892	C	G	225	RAD9B	nonsynonymous	23.3	2	0.00917431	0	0	3	0.00151976	0.00180505
chr12	110957663	G	A	222	RAD9B	nonsynonymous	23.4	0	0	0	0	1	0.000506586	0.000361011
chr12	110960085	C	T	222	RAD9B	nonsynonymous	0.293	0	0	0	0	2	0.00101317	0.000722022
chr12	110960216	G	C	222	RAD9B	nonsynonymous	25.7	0	0	0	0	2	0.00101317	0.000722022
chr12	110969380	G	A	225	RAD9B	nonsynonymous	7.119	0	0	1	0.0017301	1	0.000506586	0.000722022
chr12	110969388	GGAAAGAA	GGAA	151	RAD9B	frameshift	28.2	1	0.00458716	1	0.0017301	3	0.00151976	0.00180505
chr12	111856443	C	G	50	SH2B3	nonsynonymous	0.011	1	0.00458716	2	0.00346021	17	0.00861195	0.00724113
chr12	111856493	T	C	49	SH2B3	nonsynonymous	3.741	1	0.00458716	3	0.00519031	18	0.00911854	0.00796524
chr12	111856506	G	T	220	SH2B3	nonsynonymous	22.9	1	0.00458716	0	0	15	0.00759878	0.0057929
chr12	118454655	A	C	225	RFC5	nonsynonymous	6.657	0	0	1	0.0017301	0	0	0.000361011
chr12	118462757	G	A	225	RFC5	nonsynonymous	20.3	0	0	1	0.0017301	0	0	0.000361011
chr12	118462787	C	T	441.77	RFC5	nonsynonymous	34	0	0	0	0	1	0.000506586	0.000361011
chr12	118464792	G	A	222	RFC5	nonsynonymous	22.9	0	0	0	0	1	0.000506586	0.000361011
chr12	118465761	T	C	222	RFC5	nonsynonymous	23.9	0	0	0	0	1	0.000506586	0.000361011
chr12	118467609	T	A	225	RFC5	stopgain	40	0	0	1	0.0017301	2	0.00101317	0.00108303
chr12	118588826	A	T	222	TAOK3	nonsynonymous	8.692	0	0	0	0	1	0.000506586	0.000361011
chr12	118588853	C	A	225	TAOK3	nonsynonymous	22.3	0	0	1	0.0017301	0	0	0.000361011
chr12	118598056	C	A	1401.77	TAOK3	nonsynonymous	22.1	0	0	0	0	2	0.00101317	0.000722022
chr12	118599735	G	A	222	TAOK3	nonsynonymous	23	0	0	0	0	1	0.000506586	0.000361011
chr12	118599751	A	T	953.77	TAOK3	nonsynonymous	21.1	0	0	0	0	1	0.000506586	0.000361011
chr12	118599763	G	C	225	TAOK3	nonsynonymous	25.5	0	0	1	0.0017301	0	0	0.000361011
chr12	118610420	G	A	222	TAOK3	nonsynonymous	23.8	0	0	0	0	2	0.00101317	0.000722022
chr12	118619267	T	C	222	TAOK3	nonsynonymous	12.95	0	0	0	0	1	0.000506586	0.000361011
chr12	118671521	T	G	2670.77	TAOK3	nonsynonymous	24	0	0	0	0	1	0.000506586	0.000361011
chr12	118673401	C	T	225	TAOK3	nonsynonymous	4.99	1	0.00458716	0	0	0	0	0.000361011
chr12	118693341	A	G	3007.77	TAOK3	nonsynonymous	23.3	0	0	0	0	2	0.00101317	0.000722022
chr12	124118409	G	A	222	GTF2H3	nonsynonymous	15.77	0	0	0	0	7	0.0035461	0.00252708
chr12	124130076	A	T	222	GTF2H3	nonsynonymous	23.9	0	0	0	0	1	0.000506586	0.000361011
chr12	124137269	A	T	222	GTF2H3	nonsynonymous	25.4	0	0	0	0	1	0.000506586	0.000361011
chr12	124144454	A	G	4479.77	GTF2H3	nonsynonymous	27.6	0	0	0	0	2	0.00101317	0.000722022
chr12	133201381	T	A	183	POLE	nonsynonymous	20.8	0	0	1	0.0017301	4	0.00202634	0.00180505
chr12	133201564	C	T	209	POLE	nonsynonymous	17.56	0	0	1	0.0017301	1	0.000506586	0.000722022
chr12	133202313	G	A	222	POLE	nonsynonymous	7.421	0	0	0	0	1	0.000506586	0.000361011
chr12	133202349	G	A	225	POLE	nonsynonymous	16.41	0	0	1	0.0017301	0	0	0.000361011
chr12	133202352	C	G	222	POLE	nonsynonymous	21.6	0	0	0	0	2	0.00101317	0.000722022
chr12	133202740	C	T	225	POLE	nonsynonymous	33	2	0.00917431	6	0.0103806	5	0.00253293	0.00469314
chr12	133202816	C	G	225	POLE	nonsynonymous	21.2	0	0	1	0.0017301	0	0	0.000361011
chr12	133208903	T	C	136	POLE	nonsynonymous	20.5	0	0	1	0.0017301	0	0	0.000361011
chr12	133210836	C	T	222	POLE	stopgain	46	0	0	0	0	2	0.00101317	0.000722022
chr12	133212485	C	T	225	POLE	nonsynonymous	0.002	1	0.00458716	1	0.0017301	0	0	0.000722022
chr12	133212564	G	A	222	POLE	stopgain	49	0	0	0	0	2	0.00101317	0.000722022
chr12	133214619	C	T	222	POLE	nonsynonymous	21.7	0	0	0	0	1	0.000506586	0.000361011
chr12	133214642	C	T	225	POLE	nonsynonymous	22.4	0	0	1	0.0017301	0	0	0.000361011
chr12	133214667	T	C	225	POLE	nonsynonymous	16.93	1	0.00458716	0	0	0	0	0.000361011
chr12	133218299	G	A	222	POLE	nonsynonymous	23.1	0	0	0	0	3	0.00151976	0.00108303
chr12	133218437	A	G	885.77	POLE	nonsynonymous	23	0	0	0	0	1	0.000506586	0.000361011
chr12	133218849	C	T	188	POLE	nonsynonymous	33	0	0	0	0	1	0.000506586	0.000361011
chr12	133219414	C	A	4031.77	POLE	nonsynonymous	10.25	0	0	0	0	1	0.000506586	0.000361011
chr12	133219425	C	T	222	POLE	nonsynonymous	35	0	0	0	0	1	0.000506586	0.000361011
chr12	133219531	C	T	210	POLE	nonsynonymous	1.86	0	0	1	0.0017301	0	0	0.000361011
chr12	133219579	G	A	151	POLE	nonsynonymous	32	0	0	0	0	1	0.000506586	0.000361011
chr12	133219827	C	T	188	POLE	nonsynonymous	21.1	0	0	0	0	3	0.00151976	0.00108303
chr12	133219838	C	T	225	POLE	nonsynonymous	22.5	1	0.00458716	2	0.00346021	4	0.00202634	0.00252708
chr12	133220028	A	G	225	POLE	nonsynonymous	18.23	1	0.00458716	0	0	0	0	0.000361011
chr12	133220130	C	T	222	POLE	nonsynonymous	35	0	0	0	0	1	0.000506586	0.000361011
chr12	133220454	G	A	225	POLE	nonsynonymous	22.3	1	0.00458716	2	0.00346021	2	0.00101317	0.00180505
chr12	133220467	C	T	225	POLE	nonsynonymous	14.27	0	0	1	0.0017301	0	0	0.000361011
chr12	133220482	T	G	222	POLE	nonsynonymous	15.56	0	0	0	0	2	0.00101317	0.000722022
chr12	133220529	T	C	222	POLE	nonsynonymous	20.6	0	0	0	0	1	0.000506586	0.000361011
chr12	133225598	G	C	222	POLE	nonsynonymous	24.9	0	0	0	0	1	0.000506586	0.000361011
chr12	133225607	T	C	222	POLE	nonsynonymous	14.29	0	0	0	0	1	0.000506586	0.000361011
chr12	133225984	C	T	222	POLE	nonsynonymous	16.71	0	0	0	0	1	0.000506586	0.000361011
chr12	133226035	C	T	222	POLE	nonsynonymous	21.6	0	0	0	0	1	0.000506586	0.000361011
chr12	133226046	C	T	225	POLE	nonsynonymous	23.1	0	0	1	0.0017301	0	0	0.000361011
chr12	133226080	G	A	1453.77	POLE	nonsynonymous	24.8	0	0	0	0	1	0.000506586	0.000361011
chr12	133226089	C	T	935.77	POLE	nonsynonymous	23	0	0	0	0	1	0.000506586	0.000361011
chr12	133226340	C	T	1851.77	POLE	nonsynonymous	20.6	0	0	0	0	1	0.000506586	0.000361011
chr12	133235883	C	G	68	POLE	nonsynonymous	26	0	0	1	0.0017301	0	0	0.000361011
chr12	133235911	C	T	206	POLE	nonsynonymous	24.7	0	0	0	0	2	0.00101317	0.000722022
chr12	133237569	C	T	171	POLE	nonsynonymous	28.3	1	0.00458716	0	0	0	0	0.000361011
chr12	133237641	C	T	225	POLE	nonsynonymous	23.5	0	0	1	0.0017301	0	0	0.000361011
chr12	133238192	T	C	222	POLE	nonsynonymous	26.4	0	0	0	0	3	0.00151976	0.00108303
chr12	133240697	C	T	222	POLE	nonsynonymous	13.79	0	0	0	0	2	0.00101317	0.000722022
chr12	133240730	G	A	386.77	POLE	nonsynonymous	26	0	0	0	0	3	0.00151976	0.00108303
chr12	133240977	C	T	222	POLE	nonsynonymous	35	0	0	0	0	1	0.000506586	0.000361011
chr12	133244199	T	C	222	POLE	nonsynonymous	26.8	0	0	0	0	1	0.000506586	0.000361011
chr12	133244980	C	T	1024.77	POLE	nonsynonymous	26.3	0	0	0	0	1	0.000506586	0.000361011
chr12	133245026	G	A	105	POLE	nonsynonymous	0.002	0	0	1	0.0017301	0	0	0.000361011
chr12	133245452	T	C	225	POLE	nonsynonymous	26	2	0.00917431	0	0	1	0.000506586	0.00108303
chr12	133248815	T	C	1416.77	POLE	nonsynonymous	7.625	0	0	0	0	2	0.00101317	0.000722022
chr12	133248851	G	A	222	POLE	nonsynonymous	13.31	0	0	0	0	1	0.000506586	0.000361011
chr12	133248857	G	T	222	POLE	nonsynonymous	24.6	0	0	0	0	2	0.00101317	0.000722022
chr12	133248875	C	T	225	POLE	nonsynonymous	19.21	0	0	1	0.0017301	0	0	0.000361011
chr12	133249316	G	A	225	POLE	nonsynonymous	26.6	0	0	1	0.0017301	0	0	0.000361011
chr12	133249830	C	T	225	POLE	nonsynonymous	34	0	0	1	0.0017301	0	0	0.000361011
chr12	133250183	C	T	178	POLE	nonsynonymous	26.4	1	0.00458716	0	0	0	0	0.000361011
chr12	133252693	T	C	273.77	POLE	nonsynonymous	25.6	0	0	0	0	2	0.00101317	0.000722022
chr12	133253180	A	T	222	POLE	nonsynonymous	25.7	0	0	0	0	3	0.00151976	0.00108303
chr12	133253971	C	T	3573.77	POLE	nonsynonymous	26.5	0	0	0	0	1	0.000506586	0.000361011
chr12	133256200	C	T	222	POLE	nonsynonymous	4.817	0	0	0	0	1	0.000506586	0.000361011
chr12	133256774	G	A	225	POLE	nonsynonymous	23.2	0	0	1	0.0017301	0	0	0.000361011
chr12	133256798	G	A	222	POLE	nonsynonymous	27.5	0	0	0	0	1	0.000506586	0.000361011
chr12	133257204	T	G	222	POLE	nonsynonymous	27.8	0	0	0	0	1	0.000506586	0.000361011
chr12	133257237	C	T	222	POLE	nonsynonymous	32	0	0	0	0	2	0.00101317	0.000722022
chr12	133257260	T	C	222	POLE	nonsynonymous	29.6	0	0	0	0	1	0.000506586	0.000361011
chr12	133257789	G	A	222	POLE	nonsynonymous	33	0	0	0	0	3	0.00151976	0.00108303
chr12	133263886	C	G	43	POLE	nonsynonymous	11.71	0	0	4	0.00692042	7	0.0035461	0.00397112
chr12	133263901	T	C	222	POLE	nonsynonymous	9.401	0	0	0	0	1	0.000506586	0.000361011
chr13	20763380	T	C	225	GJB2	nonsynonymous	2.639	0	0	10	0.017301	9	0.00455927	0.00687907
chr13	25000708	G	T	225	PARP4	nonsynonymous	8.854	0	0	1	0.0017301	0	0	0.000361011
chr13	25008873	G	C	225	PARP4	nonsynonymous	0.007	1	0.00458716	4	0.00692042	21	0.0106383	0.00941347
chr13	25008946	G	T	222	PARP4	nonsynonymous	0.001	0	0	0	0	1	0.000506586	0.000361011
chr13	25008999	C	T	183	PARP4	nonsynonymous	0.145	0	0	0	0	1	0.000506586	0.000361011
chr13	25009116	G	A	204	PARP4	nonsynonymous	0.006	0	0	0	0	1	0.000506586	0.000361011
chr13	25009125	G	A	216	PARP4	nonsynonymous	0.939	0	0	0	0	5	0.00253293	0.00180505
chr13	25009197	G	T	225	PARP4	nonsynonymous	0.032	2	0.00917431	9	0.0155709	16	0.00810537	0.00977553
chr13	25009246	G	A	222	PARP4	nonsynonymous	3.181	0	0	0	0	1	0.000506586	0.000361011
chr13	25009293	G	A	222	PARP4	nonsynonymous	0.002	0	0	0	0	1	0.000506586	0.000361011
chr13	25009317	G	A	222	PARP4	nonsynonymous	7.882	0	0	0	0	2	0.00101317	0.000722022
chr13	25009341	G	C	225	PARP4	nonsynonymous	9.117	0	0	2	0.00346021	0	0	0.000722022
chr13	25009344	G	A	225	PARP4	nonsynonymous	0.15	2	0.00917431	0	0	0	0	0.000722022
chr13	25009463	G	T	69	PARP4	nonsynonymous	0.009	0	0	0	0	1	0.000506586	0.000361011
chr13	25009613	C	T	222	PARP4	splicing	12.22	0	0	0	0	2	0.00101317	0.000722022
chr13	25015997	G	A	225	PARP4	nonsynonymous	8.009	0	0	1	0.0017301	0	0	0.000361011
chr13	25016093	G	A	222	PARP4	nonsynonymous	4.499	0	0	0	0	2	0.00101317	0.000722022
chr13	25016768	A	G	222	PARP4	nonsynonymous	29.6	0	0	0	0	1	0.000506586	0.000361011
chr13	25021149	CTTA	C	208	PARP4	splicing	23.5	0	0	8	0.0138408	0	0	0.00288809
chr13	25021299	C	T	134	PARP4	nonsynonymous	0.002	0	0	0	0	1	0.000506586	0.000361011
chr13	25026586	T	C	173	PARP4	nonsynonymous	0.005	0	0	0	0	2	0.00101317	0.000722022
chr13	25029311	G	A	804.77	PARP4	nonsynonymous	0.003	0	0	0	0	2	0.00101317	0.000722022
chr13	25029320	C	T	222	PARP4	nonsynonymous	0.005	0	0	0	0	2	0.00101317	0.000722022
chr13	25030615	C	A	225	PARP4	nonsynonymous	22.6	0	0	1	0.0017301	3	0.00151976	0.00144404
chr13	25033249	G	C	222	PARP4	nonsynonymous	0.06	0	0	0	0	1	0.000506586	0.000361011
chr13	25034160	C	T	133	PARP4	nonsynonymous	26.6	0	0	0	0	1	0.000506586	0.000361011
chr13	25034237	T	G	225	PARP4	nonsynonymous	22.1	0	0	1	0.0017301	2	0.00101317	0.00108303
chr13	25034258	CTT	CT	222	PARP4	frameshift	28.1	0	0	0	0	1	0.000506586	0.000361011
chr13	25043188	C	T	222	PARP4	nonsynonymous	28.2	0	0	0	0	1	0.000506586	0.000361011
chr13	25043246	A	C	222	PARP4	nonsynonymous	22.5	0	0	0	0	2	0.00101317	0.000722022
chr13	25044032	C	A	225	PARP4	nonsynonymous	23.7	0	0	1	0.0017301	0	0	0.000361011
chr13	25049626	A	T	225	PARP4	nonsynonymous	25.7	0	0	1	0.0017301	0	0	0.000361011
chr13	25049728	T	C	222	PARP4	nonsynonymous	8.565	0	0	0	0	1	0.000506586	0.000361011
chr13	25052376	C	A	1087.77	PARP4	nonsynonymous	33	0	0	0	0	3	0.00151976	0.00108303
chr13	25058855	G	A	225	PARP4	nonsynonymous	32	0	0	1	0.0017301	3	0.00151976	0.00144404
chr13	25060346	G	A	225	PARP4	nonsynonymous	24.4	0	0	1	0.0017301	0	0	0.000361011
chr13	25064810	G	A	222	PARP4	nonsynonymous	9.07	0	0	0	0	3	0.00151976	0.00108303
chr13	25064866	A	G	222	PARP4	nonsynonymous	27.3	0	0	0	0	3	0.00151976	0.00108303
chr13	25064894	G	A	1564.77	PARP4	stopgain	39	0	0	0	0	1	0.000506586	0.000361011
chr13	25066593	A	G	225	PARP4	nonsynonymous	14.9	2	0.00917431	2	0.00346021	4	0.00202634	0.00288809
chr13	25066723	C	T	225	PARP4	nonsynonymous	32	0	0	1	0.0017301	0	0	0.000361011
chr13	25072339	A	C	225	PARP4	nonsynonymous	0.13	1	0.00458716	4	0.00692042	4	0.00202634	0.0032491
chr13	25072358	C	T	287.77	PARP4	nonsynonymous	6.436	0	0	0	0	1	0.000506586	0.000361011
chr13	25074503	G	C	225	PARP4	nonsynonymous	0.001	0	0	1	0.0017301	0	0	0.000361011
chr13	25075900	C	T	222	PARP4	nonsynonymous	0.04	0	0	0	0	1	0.000506586	0.000361011
chr13	25077802	G	A	225	PARP4	nonsynonymous	28.7	0	0	2	0.00346021	2	0.00101317	0.00144404
chr13	25077856	T	C	225	PARP4	nonsynonymous	10.63	0	0	1	0.0017301	1	0.000506586	0.000722022
chr13	31035509	ATCTTCTTCTTC	ATCTTC	174	HMGB1	nonframeshift	15.49	0	0	1	0.0017301	0	0	0.000361011
chr13	31035515	T	A	94	HMGB1	nonsynonymous	12.72	0	0	1	0.0017301	0	0	0.000361011
chr13	31035601	T	C	225	HMGB1	nonsynonymous	12.92	3	0.0137615	3	0.00519031	8	0.00405269	0.00506879
chr13	32890621	GCC	GC	222	BRCA2	frameshift	33	0	0	0	0	1	0.000506586	0.000361011
chr13	32893271	A	G	225	BRCA2	nonsynonymous	0.506	1	0.00458716	0	0	5	0.00253293	0.00216607
chr13	32893369	G	C	225	BRCA2	nonsynonymous	23.8	1	0.00458716	1	0.0017301	1	0.000506586	0.00108303
chr13	32900750	G	A	225	BRCA2	nonsynonymous	26	0	0	1	0.0017301	0	0	0.000361011
chr13	32903604	CTGT	CT	217	BRCA2	frameshift	24.3	0	0	1	0.0017301	0	0	0.000361011
chr13	32906446	T	G	222	BRCA2	nonsynonymous	24.5	0	0	0	0	2	0.00101317	0.000722022
chr13	32906541	CA	C	217	BRCA2	frameshift	26.4	0	0	1	0.0017301	0	0	0.000361011
chr13	32906558	T	A	225	BRCA2	nonsynonymous	0.098	0	0	1	0.0017301	0	0	0.000361011
chr13	32906593	C	A	225	BRCA2	nonsynonymous	10.66	0	0	1	0.0017301	2	0.00101317	0.00108303
chr13	32906648	A	G	1594.77	BRCA2	nonsynonymous	0.007	0	0	0	0	1	0.000506586	0.000361011
chr13	32906766	C	T	225	BRCA2	nonsynonymous	23.4	1	0.00458716	2	0.00346021	0	0	0.00108303
chr13	32907129	T	C	225	BRCA2	nonsynonymous	7.937	0	0	2	0.00346021	2	0.00101317	0.00144404
chr13	32907209	G	A	222	BRCA2	nonsynonymous	5.991	0	0	0	0	1	0.000506586	0.000361011
chr13	32907277	T	G	222	BRCA2	nonsynonymous	23.1	0	0	0	0	1	0.000506586	0.000361011
chr13	32907359	A	G	4425.77	BRCA2	nonsynonymous	19.58	0	0	0	0	2	0.00101317	0.000722022
chr13	32907395	A	T	225	BRCA2	nonsynonymous	20.5	0	0	1	0.0017301	0	0	0.000361011
chr13	32907401	G	C	4288.77	BRCA2	nonsynonymous	24.9	0	0	0	0	1	0.000506586	0.000361011
chr13	32907407	A	G	1679.77	BRCA2	nonsynonymous	1.104	0	0	0	0	3	0.00151976	0.00108303
chr13	32907413	T	C	225	BRCA2	nonsynonymous	9.823	0	0	1	0.0017301	2	0.00101317	0.00108303
chr13	32907504	C	T	225	BRCA2	nonsynonymous	13.22	0	0	1	0.0017301	0	0	0.000361011
chr13	32910456	C	G	225	BRCA2	nonsynonymous	10.78	0	0	1	0.0017301	0	0	0.000361011
chr13	32910640	G	C	3499.77	BRCA2	nonsynonymous	0.001	0	0	0	0	1	0.000506586	0.000361011
chr13	32910842	A	G	222	BRCA2	nonsynonymous	0.001	0	0	0	0	1	0.000506586	0.000361011
chr13	32911172	G	A	222	BRCA2	nonsynonymous	0.057	0	0	0	0	1	0.000506586	0.000361011
chr13	32911295	G	A	222	BRCA2	nonsynonymous	8.869	0	0	0	0	3	0.00151976	0.00108303
chr13	32911410	C	T	222	BRCA2	nonsynonymous	16.92	0	0	0	0	1	0.000506586	0.000361011
chr13	32911547	C	G	225	BRCA2	nonsynonymous	6.501	0	0	1	0.0017301	0	0	0.000361011
chr13	32911601	C	T	225	BRCA2	stopgain	37	0	0	1	0.0017301	0	0	0.000361011
chr13	32911893	G	A	222	BRCA2	nonsynonymous	0.146	0	0	0	0	1	0.000506586	0.000361011
chr13	32912060	C	T	225	BRCA2	nonsynonymous	25.3	0	0	1	0.0017301	0	0	0.000361011
chr13	32912316	T	C	1535.77	BRCA2	nonsynonymous	0.005	0	0	0	0	1	0.000506586	0.000361011
chr13	32912361	G	A	222	BRCA2	nonsynonymous	6.059	0	0	0	0	2	0.00101317	0.000722022
chr13	32912553	C	T	1579.77	BRCA2	nonsynonymous	21.4	0	0	0	0	2	0.00101317	0.000722022
chr13	32912582	A	C	225	BRCA2	nonsynonymous	4.816	0	0	1	0.0017301	0	0	0.000361011
chr13	32912663	G	T	225	BRCA2	stopgain	41	0	0	1	0.0017301	0	0	0.000361011
chr13	32912666	G	A	222	BRCA2	nonsynonymous	9.521	0	0	0	0	1	0.000506586	0.000361011
chr13	32912679	A	G	225	BRCA2	nonsynonymous	11.8	0	0	1	0.0017301	0	0	0.000361011
chr13	32912735	G	C	222	BRCA2	nonsynonymous	13.04	0	0	0	0	1	0.000506586	0.000361011
chr13	32912750	G	T	225	BRCA2	nonsynonymous	12.68	0	0	3	0.00519031	5	0.00253293	0.00288809
chr13	32913062	T	G	222	BRCA2	nonsynonymous	26.1	0	0	0	0	2	0.00101317	0.000722022
chr13	32913077	G	A	225	BRCA2	nonsynonymous	29.2	1	0.00458716	1	0.0017301	0	0	0.000722022
chr13	32913182	GC	GCC	217	BRCA2	frameshift	25.6	1	0.00458716	0	0	0	0	0.000361011
chr13	32913195	A	G	222	BRCA2	nonsynonymous	0.067	0	0	0	0	2	0.00101317	0.000722022
chr13	32913271	A	C	222	BRCA2	nonsynonymous	17.41	0	0	0	0	1	0.000506586	0.000361011
chr13	32913320	G	A	225	BRCA2	nonsynonymous	1.853	0	0	1	0.0017301	0	0	0.000361011
chr13	32913554	GAA	GAAA	171	BRCA2	frameshift	34	0	0	1	0.0017301	0	0	0.000361011
chr13	32913690	C	T	222	BRCA2	nonsynonymous	9.367	0	0	0	0	1	0.000506586	0.000361011
chr13	32913770	T	C	222	BRCA2	nonsynonymous	25.1	0	0	0	0	2	0.00101317	0.000722022
chr13	32913804	G	A	222	BRCA2	nonsynonymous	2.714	0	0	0	0	2	0.00101317	0.000722022
chr13	32914132	T	G	2009.77	BRCA2	nonsynonymous	14.64	0	0	0	0	2	0.00101317	0.000722022
chr13	32914152	C	T	222	BRCA2	nonsynonymous	6.298	0	0	0	0	1	0.000506586	0.000361011
chr13	32914196	G	A	225	BRCA2	nonsynonymous	9.514	0	0	1	0.0017301	1	0.000506586	0.000722022
chr13	32914202	C	G	222	BRCA2	nonsynonymous	0.009	0	0	0	0	1	0.000506586	0.000361011
chr13	32914209	A	G	222	BRCA2	nonsynonymous	0.078	0	0	0	0	1	0.000506586	0.000361011
chr13	32914437	GT	G	217	BRCA2	frameshift	35	0	0	2	0.00346021	0	0	0.000722022
chr13	32914592	C	T	225	BRCA2	nonsynonymous	21.6	2	0.00917431	0	0	10	0.00506586	0.00433213
chr13	32914723	G	C	222	BRCA2	nonsynonymous	24.3	0	0	0	0	1	0.000506586	0.000361011
chr13	32914815	G	A	225	BRCA2	nonsynonymous	13.2	1	0.00458716	2	0.00346021	5	0.00253293	0.00288809
chr13	32915052	C	T	222	BRCA2	nonsynonymous	16.03	0	0	0	0	1	0.000506586	0.000361011
chr13	32915325	T	G	225	BRCA2	nonsynonymous	5.552	0	0	1	0.0017301	0	0	0.000361011
chr13	32918706	A	G	171	BRCA2	nonsynonymous	25.5	0	0	2	0.00346021	0	0	0.000722022
chr13	32918788	A	T	222	BRCA2	nonsynonymous	28.4	0	0	0	0	3	0.00151976	0.00108303
chr13	32920979	G	A	225	BRCA2	nonsynonymous	35	0	0	1	0.0017301	0	0	0.000361011
chr13	32928996	A	T	225	BRCA2	splicing	23	0	0	1	0.0017301	0	0	0.000361011
chr13	32929007	G	C	225	BRCA2	nonsynonymous	10.52	0	0	1	0.0017301	0	0	0.000361011
chr13	32929042	C	G	225	BRCA2	nonsynonymous	23.1	0	0	1	0.0017301	0	0	0.000361011
chr13	32929140	C	A	1703.77	BRCA2	nonsynonymous	0.012	0	0	0	0	2	0.00101317	0.000722022
chr13	32929309	A	G	225	BRCA2	nonsynonymous	0.01	0	0	1	0.0017301	0	0	0.000361011
chr13	32929321	A	T	225	BRCA2	nonsynonymous	2.215	0	0	1	0.0017301	0	0	0.000361011
chr13	32930598	T	C	225	BRCA2	nonsynonymous	8.41	1	0.00458716	1	0.0017301	19	0.00962513	0.00760319
chr13	32930633	C	T	225	BRCA2	nonsynonymous	15.69	0	0	1	0.0017301	2	0.00101317	0.00108303
chr13	32930634	G	A	222	BRCA2	nonsynonymous	0.414	0	0	0	0	1	0.000506586	0.000361011
chr13	32930663	C	T	222	BRCA2	nonsynonymous	33	0	0	0	0	1	0.000506586	0.000361011
chr13	32930669	A	G	225	BRCA2	nonsynonymous	32	0	0	1	0.0017301	0	0	0.000361011
chr13	32930673	C	T	211	BRCA2	nonsynonymous	31	0	0	1	0.0017301	3	0.00151976	0.00144404
chr13	32936782	C	G	225	BRCA2	nonsynonymous	32	0	0	1	0.0017301	0	0	0.000361011
chr13	32937348	C	T	206	BRCA2	nonsynonymous	35	0	0	0	0	1	0.000506586	0.000361011
chr13	32937480	A	G	1905.77	BRCA2	nonsynonymous	4.267	0	0	0	0	1	0.000506586	0.000361011
chr13	32937488	G	T	225	BRCA2	nonsynonymous	13.19	0	0	1	0.0017301	5	0.00253293	0.00216607
chr13	32937521	G	A	225	BRCA2	nonsynonymous	0.002	1	0.00458716	1	0.0017301	7	0.0035461	0.0032491
chr13	32937526	G	T	225	BRCA2	nonsynonymous	23.1	0	0	1	0.0017301	0	0	0.000361011
chr13	32937647	G	A	222	BRCA2	nonsynonymous	34	0	0	0	0	1	0.000506586	0.000361011
chr13	32944593	C	T	222	BRCA2	nonsynonymous	14.2	0	0	0	0	2	0.00101317	0.000722022
chr13	32945172	A	C	222	BRCA2	nonsynonymous	28	0	0	0	0	3	0.00151976	0.00108303
chr13	32945178	A	G	225	BRCA2	nonsynonymous	28.2	0	0	1	0.0017301	0	0	0.000361011
chr13	32950851	C	T	225	BRCA2	stopgain	51	0	0	1	0.0017301	0	0	0.000361011
chr13	32953464	G	A	225	BRCA2	nonsynonymous	27.2	0	0	1	0.0017301	0	0	0.000361011
chr13	32953529	A	T	225	BRCA2	nonsynonymous	25.5	0	0	2	0.00346021	4	0.00202634	0.00216607
chr13	32953549	G	T	5199.77	BRCA2	nonsynonymous	24	0	0	0	0	1	0.000506586	0.000361011
chr13	32953550	G	A	225	BRCA2	nonsynonymous	29.5	1	0.00458716	2	0.00346021	14	0.0070922	0.00615496
chr13	32953604	G	A	225	BRCA2	nonsynonymous	24.3	1	0.00458716	0	0	0	0	0.000361011
chr13	32953616	C	T	3057.77	BRCA2	nonsynonymous	33	0	0	0	0	2	0.00101317	0.000722022
chr13	32953937	G	A	225	BRCA2	nonsynonymous	34	0	0	1	0.0017301	0	0	0.000361011
chr13	32954204	T	C	222	BRCA2	nonsynonymous	6.824	0	0	0	0	2	0.00101317	0.000722022
chr13	32971119	A	G	222	BRCA2	nonsynonymous	23.7	0	0	0	0	2	0.00101317	0.000722022
chr13	32972380	G	A	225	BRCA2	nonsynonymous	0.034	0	0	1	0.0017301	0	0	0.000361011
chr13	32972626	A	T	225	BRCA2	stopgain	38	2	0.00917431	5	0.00865052	18	0.00911854	0.00905141
chr13	32972744	T	TGAATTATATC	221	BRCA2	frameshift	29.4	0	0	0	0	1	0.000506586	0.000361011
chr13	32972884	A	G	225	BRCA2	nonsynonymous	0.104	1	0.00458716	7	0.0121107	16	0.00810537	0.00868936
chr13	34403997	A	C	222	RFC3	nonsynonymous	21.9	0	0	0	0	1	0.000506586	0.000361011
chr13	34404023	T	G	222	RFC3	nonsynonymous	25.6	0	0	0	0	1	0.000506586	0.000361011
chr13	34404053	A	G	225	RFC3	nonsynonymous	24.7	0	0	1	0.0017301	0	0	0.000361011
chr13	34404859	TG	T	217	RFC3	frameshift	35	0	0	0	0	2	0.00101317	0.000722022
chr13	34410322	C	T	225	RFC3	nonsynonymous	34	0	0	1	0.0017301	0	0	0.000361011
chr13	37006837	G	A	222	CCNA1	nonsynonymous	2.574	0	0	0	0	1	0.000506586	0.000361011
chr13	37011857	C	T	222	CCNA1	nonsynonymous	17.95	0	0	0	0	1	0.000506586	0.000361011
chr13	37011920	C	T	225	CCNA1	nonsynonymous	7.341	1	0.00458716	0	0	0	0	0.000361011
chr13	37012202	A	G	225	CCNA1	splicing	22.9	0	0	1	0.0017301	0	0	0.000361011
chr13	37012820	C	T	225	CCNA1	nonsynonymous	25	0	0	1	0.0017301	0	0	0.000361011
chr13	37014187	G	A	222	CCNA1	nonsynonymous	15.28	0	0	0	0	2	0.00101317	0.000722022
chr13	37014255	A	G	222	CCNA1	nonsynonymous	25	0	0	0	0	1	0.000506586	0.000361011
chr13	37016350	A	T	222	CCNA1	nonsynonymous	24.6	0	0	0	0	1	0.000506586	0.000361011
chr13	37016402	G	A	222	CCNA1	nonsynonymous	23.8	0	0	0	0	1	0.000506586	0.000361011
chr13	48878110	C	T	144	RB1	nonsynonymous	19.54	0	0	0	0	1	0.000506586	0.000361011
chr13	48878166	G	A	111	RB1	nonsynonymous	15.09	0	0	0	0	1	0.000506586	0.000361011
chr13	48916837	A	G	225	RB1	nonsynonymous	19.5	0	0	1	0.0017301	2	0.00101317	0.00108303
chr13	48919246	A	T	225	RB1	nonsynonymous	22.7	0	0	1	0.0017301	0	0	0.000361011
chr13	48939088	C	T	1458.77	RB1	nonsynonymous	22.9	0	0	0	0	2	0.00101317	0.000722022
chr13	48939097	G	A	1331.77	RB1	nonsynonymous	18.57	0	0	0	0	1	0.000506586	0.000361011
chr13	48941637	A	G	222	RB1	nonsynonymous	0.078	0	0	0	0	1	0.000506586	0.000361011
chr13	48947569	A	G	222	RB1	nonsynonymous	8.69	0	0	0	0	1	0.000506586	0.000361011
chr13	48951144	C	A	222	RB1	nonsynonymous	21.1	0	0	0	0	2	0.00101317	0.000722022
chr13	48951156	G	A	225	RB1	nonsynonymous	24	1	0.00458716	0	0	0	0	0.000361011
chr13	48955389	C	T	201	RB1	nonsynonymous	23.7	0	0	0	0	1	0.000506586	0.000361011
chr13	48955398	A	C	207	RB1	nonsynonymous	13.17	1	0.00458716	0	0	0	0	0.000361011
chr13	48955458	C	G	225	RB1	nonsynonymous	24.6	0	0	1	0.0017301	2	0.00101317	0.00108303
chr13	49033829	C	T	133	RB1	nonsynonymous	23.9	1	0.00458716	0	0	4	0.00202634	0.00180505
chr13	49039211	A	T	137	RB1	nonsynonymous	22.6	0	0	0	0	2	0.00101317	0.000722022
chr13	49054146	C	A	222	RB1	nonsynonymous	31	0	0	0	0	1	0.000506586	0.000361011
chr13	76197458	T	C	225	LMO7	splicing	5.937	0	0	6	0.0103806	20	0.0101317	0.00941347
chr13	76375006	G	C	225	LMO7	nonsynonymous	12.81	2	0.00917431	6	0.0103806	6	0.00303951	0.00506879
chr13	76395342	C	T	225	LMO7	nonsynonymous	11.56	1	0.00458716	4	0.00692042	16	0.00810537	0.00760319
chr13	76397710	G	A	225	LMO7	nonsynonymous	19.75	4	0.0183486	4	0.00692042	16	0.00810537	0.00868936
chr13	79176323	GGCCGCCGCCCGGGCC	G	132	POU4F1	nonframeshift	7.795	0	0	0	0	20	0.0101317	0.00724113
chr13	79176674	G	A	225	POU4F1	nonsynonymous	25.2	1	0.00458716	5	0.00865052	10	0.00506586	0.0057929
chr13	103459861	A	G	225	ERCC5	nonsynonymous	0.153	2	0.00917431	0	0	9	0.00455927	0.00397112
chr13	103474093	C	A	222	ERCC5	nonsynonymous	21.5	0	0	0	0	2	0.00101317	0.000722022
chr13	103486842	T	G	222	ERCC5	nonsynonymous	27.5	0	0	0	0	1	0.000506586	0.000361011
chr13	103492133	C	T	222	ERCC5	nonsynonymous	23.3	0	0	0	0	5	0.00253293	0.00180505
chr13	103492149	G	A	225	ERCC5	nonsynonymous	17.44	1	0.00458716	0	0	0	0	0.000361011
chr13	103498672	C	T	222	ERCC5	nonsynonymous	32	0	0	0	0	1	0.000506586	0.000361011
chr13	103498692	A	G	222	ERCC5	nonsynonymous	16.1	0	0	0	0	1	0.000506586	0.000361011
chr13	103504585	G	A	225	ERCC5	nonsynonymous	34	0	0	1	0.0017301	0	0	0.000361011
chr13	103506690	G	A	222	ERCC5	nonsynonymous	9.124	0	0	0	0	2	0.00101317	0.000722022
chr13	103510652	A	G	225	ERCC5	nonsynonymous	0.008	0	0	1	0.0017301	0	0	0.000361011
chr13	103510736	C	T	225	ERCC5	nonsynonymous	33	1	0.00458716	1	0.0017301	4	0.00202634	0.00216607
chr13	103510737	G	A	3552.77	ERCC5	nonsynonymous	34	0	0	0	0	3	0.00151976	0.00108303
chr13	103510766	G	C	222	ERCC5	nonsynonymous	24.9	0	0	0	0	1	0.000506586	0.000361011
chr13	103513923	A	G	225	ERCC5	nonsynonymous	24.9	0	0	1	0.0017301	3	0.00151976	0.00144404
chr13	103513951	A	G	225	BIVM-ERCC5,ERCC5	nonsynonymous	26.5	2	0.00917431	3	0.00519031	9	0.00455927	0.00506879
chr13	103513972	G	A	225	ERCC5	nonsynonymous	12.57	1	0.00458716	1	0.0017301	0	0	0.000722022
chr13	103514418	T	C	222	ERCC5	nonsynonymous	23.3	0	0	0	0	2	0.00101317	0.000722022
chr13	103514431	C	G	222	ERCC5	nonsynonymous	24.5	0	0	0	0	1	0.000506586	0.000361011
chr13	103514593	A	G	225	ERCC5	nonsynonymous	0.001	0	0	1	0.0017301	0	0	0.000361011
chr13	103514758	G	A	225	ERCC5	nonsynonymous	2.188	1	0.00458716	0	0	0	0	0.000361011
chr13	103514870	C	A	222	ERCC5	nonsynonymous	5.212	0	0	0	0	2	0.00101317	0.000722022
chr13	103515027	C	T	225	ERCC5	nonsynonymous	0.016	0	0	1	0.0017301	0	0	0.000361011
chr13	103515232	T	C	222	ERCC5	nonsynonymous	0.004	0	0	0	0	1	0.000506586	0.000361011
chr13	103515267	G	A	225	ERCC5	nonsynonymous	1.416	0	0	1	0.0017301	2	0.00101317	0.00108303
chr13	103515288	G	C	225	BIVM-ERCC5,ERCC5	nonsynonymous	0.057	3	0.0137615	1	0.0017301	10	0.00506586	0.00506879
chr13	103515379	C	A	225	ERCC5	nonsynonymous	18.23	1	0.00458716	1	0.0017301	8	0.00405269	0.00361011
chr13	103518091	C	G	225	ERCC5	nonsynonymous	2.273	0	0	1	0.0017301	0	0	0.000361011
chr13	103518124	A	G	222	ERCC5	nonsynonymous	0.002	0	0	0	0	1	0.000506586	0.000361011
chr13	103518693	G	A	222	ERCC5	nonsynonymous	28.1	0	0	0	0	4	0.00202634	0.00144404
chr13	103524637	T	C	222	ERCC5	nonsynonymous	27.2	0	0	0	0	1	0.000506586	0.000361011
chr13	103524687	G	A	4160.77	ERCC5	nonsynonymous	32	0	0	0	0	4	0.00202634	0.00144404
chr13	103524732	C	A	222	ERCC5	nonsynonymous	15.65	1	0.00458716	0	0	0	0	0.000361011
chr13	103525692	A	G	220	ERCC5	nonsynonymous	25.3	0	0	1	0.0017301	0	0	0.000361011
chr13	103527663	C	T	225	ERCC5	nonsynonymous	32	0	0	1	0.0017301	0	0	0.000361011
chr13	103527798	G	A	225	ERCC5	nonsynonymous	23.2	0	0	1	0.0017301	2	0.00101317	0.00108303
chr13	103527931	G	A	222	ERCC5	nonsynonymous	0.001	0	0	0	0	2	0.00101317	0.000722022
chr13	103528026	AAT	AATAT	222	ERCC5	frameshift	24.2	0	0	0	0	1	0.000506586	0.000361011
chr13	103528048	C	T	222	ERCC5	nonsynonymous	4.266	0	0	0	0	7	0.0035461	0.00252708
chr13	103528078	C	T	222	ERCC5	nonsynonymous	1.326	0	0	0	0	1	0.000506586	0.000361011
chr13	103528099	C	T	222	ERCC5	nonsynonymous	8.907	0	0	0	0	1	0.000506586	0.000361011
chr13	103528246	A	C	225	ERCC5	nonsynonymous	18.39	0	0	1	0.0017301	0	0	0.000361011
chr13	108861048	C	T	225	LIG4	nonsynonymous	21.2	0	0	2	0.00346021	7	0.0035461	0.0032491
chr13	108861092	G	T	222	LIG4	nonsynonymous	24.5	0	0	0	0	1	0.000506586	0.000361011
chr13	108861099	T	C	222	LIG4	nonsynonymous	0.131	0	0	0	0	1	0.000506586	0.000361011
chr13	108861152	G	A	225	LIG4	nonsynonymous	8.413	0	0	1	0.0017301	0	0	0.000361011
chr13	108861192	G	C	225	LIG4	nonsynonymous	10.91	0	0	1	0.0017301	0	0	0.000361011
chr13	108861285	A	G	4147.77	LIG4	nonsynonymous	24.1	0	0	0	0	1	0.000506586	0.000361011
chr13	108861350	C	T	222	LIG4	nonsynonymous	20.6	0	0	0	0	1	0.000506586	0.000361011
chr13	108861351	G	T	225	LIG4	nonsynonymous	20.3	0	0	1	0.0017301	0	0	0.000361011
chr13	108861395	C	T	225	LIG4	nonsynonymous	22.9	0	0	1	0.0017301	1	0.000506586	0.000722022
chr13	108861645	T	C	225	LIG4	nonsynonymous	0.001	0	0	1	0.0017301	2	0.00101317	0.00108303
chr13	108861819	C	T	225	LIG4	nonsynonymous	16.58	0	0	1	0.0017301	3	0.00151976	0.00144404
chr13	108862010	C	T	222	LIG4	nonsynonymous	0.004	0	0	0	0	1	0.000506586	0.000361011
chr13	108862079	T	C	222	LIG4	nonsynonymous	18.42	0	0	0	0	1	0.000506586	0.000361011
chr13	108862424	C	T	222	LIG4	nonsynonymous	25.1	0	0	0	0	2	0.00101317	0.000722022
chr13	108862649	A	G	3035.77	LIG4	nonsynonymous	10.13	0	0	0	0	1	0.000506586	0.000361011
chr13	108862698	T	G	222	LIG4	nonsynonymous	0.002	0	0	0	0	1	0.000506586	0.000361011
chr13	108862719	C	T	1915.77	LIG4	nonsynonymous	1.743	0	0	0	0	1	0.000506586	0.000361011
chr13	108862931	T	C	3702.77	LIG4	nonsynonymous	9.181	0	0	0	0	3	0.00151976	0.00108303
chr13	108863027	C	A	222	LIG4	nonsynonymous	27.9	0	0	0	0	2	0.00101317	0.000722022
chr13	108863027	C	G	222	LIG4	nonsynonymous	25.4	0	0	0	0	1	0.000506586	0.000361011
chr13	108863057	A	G	2488.77	LIG4	nonsynonymous	22.8	0	0	0	0	1	0.000506586	0.000361011
chr13	108863236	C	G	222	LIG4	nonsynonymous	0.296	0	0	0	0	2	0.00101317	0.000722022
chr13	108863324	T	C	222	LIG4	nonsynonymous	1.226	0	0	0	0	3	0.00151976	0.00108303
chr13	108863602	TTG	T	5567.73	LIG4	frameshift	25	0	0	0	0	1	0.000506586	0.000361011
chr13	113873295	A	G	225	CUL4A	nonsynonymous	0.023	0	0	1	0.0017301	1	0.000506586	0.000722022
chr13	113873352	C	G	225	CUL4A	nonsynonymous	11.14	0	0	1	0.0017301	1	0.000506586	0.000722022
chr13	113882307	T	C	225	CUL4A	nonsynonymous	7.038	4	0.0183486	2	0.00346021	15	0.00759878	0.00760319
chr13	113887498	G	C	225	CUL4A	nonsynonymous	26	0	0	1	0.0017301	0	0	0.000361011
chr13	113887544	A	G	225	CUL4A	nonsynonymous	10.47	0	0	1	0.0017301	0	0	0.000361011
chr13	113887594	G	A	172	CUL4A	nonsynonymous	32	0	0	0	0	1	0.000506586	0.000361011
chr13	113893758	T	A	225	CUL4A	nonsynonymous	23.3	0	0	1	0.0017301	0	0	0.000361011
chr13	113893834	C	T	222	CUL4A	nonsynonymous	17.94	0	0	0	0	1	0.000506586	0.000361011
chr13	113897283	C	G	225	CUL4A	nonsynonymous	11.17	0	0	1	0.0017301	0	0	0.000361011
chr13	113917802	C	T	1469.77	CUL4A	nonsynonymous	26.7	0	0	0	0	1	0.000506586	0.000361011
chr13	113917844	A	T	222	CUL4A	nonsynonymous	29.8	0	0	0	0	1	0.000506586	0.000361011
chr13	114265322	T	G	225	TFDP1	nonsynonymous	13.27	0	0	1	0.0017301	0	0	0.000361011
chr13	114277574	G	C	161	TFDP1	nonsynonymous	19.08	0	0	1	0.0017301	1	0.000506586	0.000722022
chr13	114290356	C	T	225	TFDP1	nonsynonymous	23.4	0	0	1	0.0017301	0	0	0.000361011
chr13	114290437	A	G	222	TFDP1	nonsynonymous	12.61	0	0	0	0	1	0.000506586	0.000361011
chr13	114290931	G	A	222	TFDP1	nonsynonymous	27.9	0	0	0	0	1	0.000506586	0.000361011
chr14	20757838	C	A	225	TTC5	nonsynonymous	20.8	0	0	1	0.0017301	0	0	0.000361011
chr14	20763489	G	T	222	TTC5	nonsynonymous	23.2	0	0	0	0	2	0.00101317	0.000722022
chr14	20763523	C	T	225	TTC5	nonsynonymous	25.5	0	0	2	0.00346021	5	0.00253293	0.00252708
chr14	20763552	G	A	1646.77	TTC5	nonsynonymous	11.58	0	0	0	0	4	0.00202634	0.00144404
chr14	20763603	T	C	225	TTC5	nonsynonymous	26.1	3	0.0137615	5	0.00865052	14	0.0070922	0.00796524
chr14	20763640	G	A	222	TTC5	nonsynonymous	27.7	0	0	0	0	1	0.000506586	0.000361011
chr14	20763881	G	A	222	TTC5	nonsynonymous	19.45	0	0	0	0	4	0.00202634	0.00144404
chr14	20811841	C	G	222	PARP2	nonsynonymous	17.67	0	0	0	0	1	0.000506586	0.000361011
chr14	20811843	A	G	92	PARP2	nonsynonymous	7.458	1	0.00458716	4	0.00692042	6	0.00303951	0.00397112
chr14	20822256	A	G	225	PARP2	nonsynonymous	0.291	0	0	1	0.0017301	0	0	0.000361011
chr14	20823934	G	A	222	PARP2	nonsynonymous	22.3	0	0	0	0	1	0.000506586	0.000361011
chr14	20824189	A	G	2054.77	PARP2	nonsynonymous	18.15	0	0	0	0	2	0.00101317	0.000722022
chr14	20824559	G	A	225	PARP2	nonsynonymous	31	0	0	1	0.0017301	0	0	0.000361011
chr14	20824754	T	C	222	PARP2	nonsynonymous	25.7	0	0	0	0	1	0.000506586	0.000361011
chr14	20824811	G	A	225	PARP2	nonsynonymous	24.8	1	0.00458716	0	0	0	0	0.000361011
chr14	20825282	A	C	222	PARP2	nonsynonymous	3.495	0	0	0	0	1	0.000506586	0.000361011
chr14	20825595	C	T	225	PARP2	nonsynonymous	23.6	0	0	1	0.0017301	0	0	0.000361011
chr14	20923826	G	A	161	APEX1	nonsynonymous	21.2	0	0	0	0	1	0.000506586	0.000361011
chr14	20923854	T	C	222	APEX1	nonsynonymous	9.521	0	0	0	0	1	0.000506586	0.000361011
chr14	20924076	C	T	225	APEX1	nonsynonymous	22.7	1	0.00458716	0	0	2	0.00101317	0.00108303
chr14	20924116	CAAA	CA	222	APEX1	frameshift	28.2	0	0	0	0	1	0.000506586	0.000361011
chr14	20924204	A	G	225	APEX1	nonsynonymous	16.1	0	0	1	0.0017301	13	0.00658561	0.00506879
chr14	20924231	C	T	222	APEX1	stopgain	39	0	0	0	0	1	0.000506586	0.000361011
chr14	20924899	G	A	222	APEX1	nonsynonymous	24.3	0	0	0	0	1	0.000506586	0.000361011
chr14	20924919	ACTCTCTC	ACTCTC	217	APEX1	frameshift	24.5	0	0	1	0.0017301	0	0	0.000361011
chr14	20925266	C	T	225	APEX1	stopgain	37	0	0	1	0.0017301	0	0	0.000361011
chr14	20925270	G	A	214	APEX1	nonsynonymous	23.4	0	0	1	0.0017301	0	0	0.000361011
chr14	20925381	AG	A	1589.73	APEX1	frameshift	24	0	0	0	0	1	0.000506586	0.000361011
chr14	20925390	A	G	222	APEX1	nonsynonymous	10.27	0	0	0	0	1	0.000506586	0.000361011
chr14	21820851	G	A	181	SUPT16H	nonsynonymous	24.4	0	0	0	0	1	0.000506586	0.000361011
chr14	21820878	C	T	222	SUPT16H	nonsynonymous	23.4	0	0	0	0	8	0.00405269	0.00288809
chr14	21821973	C	G	225	SUPT16H	nonsynonymous	23.5	0	0	1	0.0017301	0	0	0.000361011
chr14	21825408	T	C	176	SUPT16H	nonsynonymous	23.6	0	0	0	0	2	0.00101317	0.000722022
chr14	21831045	G	A	225	SUPT16H	nonsynonymous	34	1	0.00458716	0	0	0	0	0.000361011
chr14	21833056	T	A	182	SUPT16H	nonsynonymous	28.8	0	0	0	0	2	0.00101317	0.000722022
chr14	21833262	T	C	1166.77	SUPT16H	nonsynonymous	22.9	0	0	0	0	1	0.000506586	0.000361011
chr14	21837982	G	C	225	SUPT16H	nonsynonymous	28.7	0	0	1	0.0017301	0	0	0.000361011
chr14	21838049	T	A	222	SUPT16H	nonsynonymous	28.4	0	0	0	0	1	0.000506586	0.000361011
chr14	21840040	C	T	225	SUPT16H	nonsynonymous	35	0	0	1	0.0017301	0	0	0.000361011
chr14	21852028	T	C	225	SUPT16H	nonsynonymous	9.999	0	0	1	0.0017301	1	0.000506586	0.000722022
chr14	45605405	G	C	222	FANCM	nonsynonymous	17.99	0	0	0	0	1	0.000506586	0.000361011
chr14	45605476	C	T	222	FANCM	nonsynonymous	17.11	0	0	0	0	1	0.000506586	0.000361011
chr14	45605503	C	T	222	FANCM	nonsynonymous	27.9	0	0	0	0	1	0.000506586	0.000361011
chr14	45605646	G	A	225	FANCM	nonsynonymous	24.1	0	0	1	0.0017301	0	0	0.000361011
chr14	45605730	G	A	1359.77	FANCM	nonsynonymous	29.2	0	0	0	0	2	0.00101317	0.000722022
chr14	45606290	C	T	225	FANCM	nonsynonymous	17.32	2	0.00917431	2	0.00346021	8	0.00405269	0.00433213
chr14	45606310	A	C	218	FANCM	nonsynonymous	20.4	1	0.00458716	0	0	0	0	0.000361011
chr14	45623908	C	T	222	FANCM	nonsynonymous	33	0	0	0	0	1	0.000506586	0.000361011
chr14	45623953	T	C	225	FANCM	nonsynonymous	23.3	0	0	1	0.0017301	0	0	0.000361011
chr14	45628392	CA	CAA	217	FANCM	frameshift	27.2	0	0	1	0.0017301	0	0	0.000361011
[truncated: 5,060 more rows]
