# Supplementary material for: A region-based gene association study combined with a leave-one-out sensitivity analysis identifies SMG1 as a pancreatic cancer susceptibility gene
Source: PLoS Genet. 2019 Aug 30;15(8):e1008344. doi: 10.1371/journal.pgen.1008344 (PMC6742418; doi:10.1371/journal.pgen.1008344)
Supplement: S2 Text — Code for R used for the primary MiST analyses and sample code for LOO analyses used for SMG1. (PY) [file pgen.1008344.s003.py]

pvaluelistZ = NULL
pvaluehetZ = NULL
pvaluemeanZ = NULL
variantnum = NULL

for (i in gene_list) {
  
  
  df = variant_list
  genedf=df[which(df$Gene==i),]
  G = genedf[,-(1:26)]
  m = as.matrix(G)
  t= t.default(m)
  t2 = as.data.frame(t)
  maf = genedf[26]
  maf = as.matrix(maf)
  maf2 = as.numeric(as.character(maf))
  Znon=genedf[,16]
  Zfs = genedf[,14]
  Zmis = genedf[,13]
  Znfs = genedf[,15]
  Zsplice = genedf[,17]
  Z = genedf[,12:18]
  Z=Z[,-2]
  if(any(Zsplice==1) <= FALSE) {
    Z2 = Z[,-5]
  } else Z2=Z
  if (any(Znon==1) <= FALSE) {
    Z3 = Z2[,-4]
  } else Z3 = Z2
  if(any(Znfs==1) <= FALSE) {
    Z4 = Z3[,-3]
  } else Z4 = Z3
  if(any(Zfs==1) <= FALSE) {
    Z5 = Z4[,-2]
  } else Z5=Z4
  
  if(nrow(G)>=10) {
    
    MiST = logit.weight.test(y=Y, X=X2, G=t2, Z=Z5,maf=maf2,weight.beta=c(1,25),method="liu")
    
    pvaluehetZ[i] <- data.frame(MiST$p.value.S.tau)
    pvaluemeanZ[i] <- data.frame(MiST$p.value.S.pi)
    pvaluelistZ[i] <- data.frame(MiST$p.value.overall)
  } else 1+1
}

dfpval = as.data.frame(pvaluelistZ)
dfpvalhet = as.data.frame(pvaluehetZ)
dfpvalmean = as.data.frame(pvaluemeanZ)
write.csv(dfpval,"filename.csv")
write.csv(dfpvalhet,"filename2.csv")
write.csv(dfpvalmean,"filename3.csv")


-------------------------------

df = all_variants
SMG1df=df[which(df$Gene=="SMG1"),]
SMG1df=SMG1df[(1:30),]
Znon=SMG1df[,16]
Zfs = SMG1df[,14]
Zmis = SMG1df[,13]
Znfs = SMG1df[,15]
Zsplice = SMG1df[,17]
Z = SMG1df[,12:18]
Z = Z[,-2]
if(any(Zsplice==1) <= FALSE) {
  Z2 = Z[,-5]
} else Z2=Z
if (any(Znon==1) <= FALSE) {
  Z3 = Z2[,-4]
} else Z3 = Z2
if(any(Znfs==1) <= FALSE) {
  Z4 = Z3[,-3]
} else Z4 = Z3
if(any(Zfs==1) <= FALSE) {
  Z5 = Z4[,-2]
} else Z5=Z4
G = SMG1df[,-(1:26)]
m = as.matrix(G)
t= t.default(m)
t2 = as.data.frame(t)
maf = SMG1df[26]
maf = as.matrix(maf)
maf2 = as.numeric(as.character(maf))


MiSTSMG1W1region = logit.weight.test(y=Y, X=X2, G=t2, Z=Z5,maf=maf2,weight.beta=c(1,25),method="liu")

MiSTSMG1pvalW1v = NULL
for (i in 1:30) {
df = all_variants
SMG1df=df[which(df$Gene=="SMG1"),]
SMG1df=SMG1df[(1:30),]
SMG1df=SMG1df[-i,]
Znon=SMG1df[,16]
Zfs = SMG1df[,14]
Zmis = SMG1df[,13]
Znfs = SMG1df[,15]
Zsplice = SMG1df[,17]
Z = SMG1df[,12:18]
Z = Z[,-2]
if(any(Zsplice==1) <= FALSE) {
  Z2 = Z[,-5]
} else Z2=Z
if (any(Znon==1) <= FALSE) {
  Z3 = Z2[,-4]
} else Z3 = Z2
if(any(Znfs==1) <= FALSE) {
  Z4 = Z3[,-3]
} else Z4 = Z3
if(any(Zfs==1) <= FALSE) {
  Z5 = Z4[,-2]
} else Z5=Z4
G = SMG1df[,-(1:26)]
m = as.matrix(G)
t= t.default(m)
t2 = as.data.frame(t)
maf = SMG1df[26]
maf = as.matrix(maf)
maf2 = as.numeric(as.character(maf))


MiSTSMG1W1 = logit.weight.test(y=Y, X=X2, G=t2, Z=Z5,maf=maf2,weight.beta=c(1,25),method="liu")

MiSTSMG1pvalW1v[i] = data.frame(MiSTSMG1W1$p.value.overall)

}

write.csv(MiSTSMG1pvalW1v,"filename.csv")
